# Supplementary material for: Toosendanin targeting eEF2 impedes Topoisomerase I & II protein translation to suppress esophageal squamous cell carcinoma growth
Source: J Exp Clin Cancer Res. 2023 Apr 24;42:97. doi: 10.1186/s13046-023-02666-5 (PMC10124032; doi:10.1186/s13046-023-02666-5)
Supplement: Supplementary file 2 — Additional file 2. Enriched mRNA list by RIP-sequencing when conducted with DMSO or TSN. [file 13046_2023_2666_MOESM2_ESM.xlsx]

## Sheet: DMSO Group
DPM1	Nucleotide-diphospho-sugar transferases||Glycosyltransferase 2-like	ENSG00000000419
GCLC	Glutamate-cysteine ligase catalytic subunit||-||Glutamine synthetase/guanido kinase, catalytic domain	ENSG00000001084
ANKIB1	E3 ubiquitin ligase RBR family||Ankyrin repeat-containing domain superfamily||Zinc finger, RING-type||Zinc finger, RING/FYVE/PHD-type||Ubiquitin interacting motif||-||Ankyrin repeat-containing domain||Ankyrin repeat||IBR domain	ENSG00000001629
CYP51A1	Cytochrome P450, conserved site||Cytochrome P450||Cytochrome P450 superfamily||Cytochrome P450, E-class, group IV	ENSG00000001630
KRIT1	PH-like domain superfamily||Band 4.1 domain||Ankyrin repeat-containing domain||FERM superfamily, second domain||FERM/acyl-CoA-binding protein superfamily||Ankyrin repeat||FERM central domain||Ankyrin repeat-containing domain superfamily||KRIT, N-terminal NPxY motif-rich region||FERM domain||-	ENSG00000001631
LAP3	Peptidase M17, leucine aminopeptidase/peptidase B||Peptidase M17, leucyl aminopeptidase, N-terminal||Peptidase M17, leucyl aminopeptidase, C-terminal||Peptidase M17, leucine aminopeptidase||-	ENSG00000002549
ALS2	-||Dbl homology (DH) domain||Regulator of chromosome condensation, RCC1||MORN motif||Regulator of chromosome condensation 1/beta-lactamase-inhibitor protein II||VPS9 domain||PH-like domain superfamily||VPS9 domain superfamily||Dbl homology (DH) domain superfamily	ENSG00000003393
KDM1A	FAD/NAD(P)-binding domain superfamily||Winged helix-like DNA-binding domain superfamily||Amine oxidase||SWIRM domain||Homeobox-like domain superfamily||Histone lysine-specific demethylase	ENSG00000004487
RECQL	ATP-dependent DNA helicase RecQ, zinc-binding domain||Helicase superfamily 1/2, ATP-binding domain||DNA helicase, ATP-dependent, RecQ type||Winged helix-like DNA-binding domain superfamily||-||Helicase, C-terminal||DEAD/DEAH box helicase domain||P-loop containing nucleoside triphosphate hydrolase	ENSG00000004700
CDC27	Tetratricopeptide repeat||Tetratricopeptide repeat 1||-||Tetratricopeptide-like helical domain superfamily||Tetratricopeptide repeat-containing domain	ENSG00000004897
SLC25A5	Mitochondrial carrier protein||Adenine nucleotide translocator 1||Mitochondrial substrate/solute carrier||Mitochondrial carrier domain superfamily	ENSG00000005022
DHX33	Domain of unknown function DUF1605||-||Helicase, C-terminal||Helicase superfamily 1/2, ATP-binding domain||DNA/RNA helicase, ATP-dependent, DEAH-box type, conserved site||P-loop containing nucleoside triphosphate hydrolase||Helicase-associated domain||DEAD/DEAH box helicase domain	ENSG00000005100
RPAP3	Tetratricopeptide repeat-containing domain||Tetratricopeptide-like helical domain superfamily||RNA-polymerase II-associated protein 3-like, C-terminal domain||Tetratricopeptide repeat 1||Tetratricopeptide repeat	ENSG00000005175
CREBBP	Coactivator CBP, KIX domain superfamily||Zinc finger, TAZ-type||CBP/p300-type histone acetyltransferase domain||Zinc finger, ZZ-type||Histone acetyltransferase Rtt109/CBP||Bromodomain-like superfamily||-||Coactivator CBP, KIX domain||CREB-binding protein/p300, atypical RING domain||Bromodomain||TAZ domain superfamily||Nuclear receptor coactivator, CREB-bp-like, interlocking domain superfamily||Zi…	ENSG00000005339
GCFC2	GC-rich sequence DNA-binding factor||GC-rich sequence DNA-binding factor-like domain||-	ENSG00000005436
IBTK	Ankyrin repeat||Regulator of chromosome condensation 1/beta-lactamase-inhibitor protein II||Ankyrin repeat-containing domain||BTB/POZ domain||SKP1/BTB/POZ domain superfamily||Ankyrin repeat-containing domain superfamily||Regulator of chromosome condensation, RCC1||-	ENSG00000005700
MYCBP2	Regulator of chromosome condensation, RCC1||PHR||-||PHR domain superfamily||Zinc finger, RING/FYVE/PHD-type||Zinc finger, RING-type||Galactose-binding-like domain superfamily||Immunoglobulin E-set||APC10/DOC domain||Regulator of chromosome condensation 1/beta-lactamase-inhibitor protein II||SH3-like domain, bacterial-type||Filamin/ABP280 repeat-like	ENSG00000005810
FBXL3	Leucine-rich repeat domain superfamily||F-box domain||F-box-like domain superfamily	ENSG00000005812
ZFX	Zinc finger C2H2 superfamily||Zinc finger C2H2-type||Transcriptional activator, Zfx / Zfy domain||-	ENSG00000005889
LAMP2	Lysosome-associated membrane glycoprotein||Lysosome-associated membrane glycoprotein, conserved site||-	ENSG00000005893
GDE1	Glycerophosphoryl diester phosphodiesterase||PLC-like phosphodiesterase, TIM beta/alpha-barrel domain superfamily||Glycerophosphodiester phosphodiesterase domain||-	ENSG00000006007
AP2B1	Clathrin adaptor, beta-adaptin, appendage, Ig-like subdomain||TBP domain superfamily||Clathrin adaptor, appendage, Ig-like subdomain superfamily||Armadillo-type fold||AP-1/2/4 complex subunit beta||Armadillo-like helical||-||AP complex subunit beta||Beta-adaptin appendage, C-terminal subdomain||Clathrin/coatomer adaptor, adaptin-like, N-terminal||Clathrin adaptor, alpha/beta/gamma-adaptin, append…	ENSG00000006125
BAIAP2L1	IRTKS, SH3 domain||SH3-like domain superfamily||AH/BAR domain superfamily||IMD/I-BAR domain||I-BAR domain containing protein IRSp53/IRTKS/Pinkbar||SH3 domain||I-BAR domain containing protein IRTKS	ENSG00000006453
PHTF2	Transcription factor homeodomain, male germ-cell	ENSG00000006576
FARP2	FERM/acyl-CoA-binding protein superfamily||Ezrin/radixin/moesin-like||PH-like domain superfamily||Band 4.1 domain||FERM superfamily, second domain||Dbl homology (DH) domain superfamily||FERM, N-terminal||FERM central domain||Pleckstrin homology domain||Dbl homology (DH) domain||FERM conserved site||FERM domain||Ubiquitin-like domain superfamily||FERM adjacent (FA)||FERM, C-terminal PH-like domain	ENSG00000006607
IFRD1	Interferon-related developmental regulator, C-terminal||-||Interferon-related developmental regulator, N-terminal||Armadillo-type fold	ENSG00000006652
VPS41	Vacuolar protein sorting-associated protein 41||-||WD40-repeat-containing domain superfamily||Zinc finger, RING-type||Clathrin, heavy chain/VPS, 7-fold repeat||WD40/YVTN repeat-like-containing domain superfamily||Tetratricopeptide-like helical domain superfamily	ENSG00000006715
SCIN	Gelsolin-like domain superfamily||Gelsolin-like domain||Adseverin||-||ADF-H/Gelsolin-like domain superfamily||Villin/Gelsolin	ENSG00000006747
PAFAH1B1	G-protein beta WD-40 repeat||WD40 repeat, conserved site||Dynein regulator LIS1||WD40/YVTN repeat-like-containing domain superfamily||LIS1, N-terminal||-||WD40-repeat-containing domain||WD40-repeat-containing domain superfamily||LIS1 homology motif||WD40 repeat	ENSG00000007168
KIAA0100	FMP27, N-terminal||-||FMP27, GFWDK domain||FMP27, C-terminal	ENSG00000007202
DNAJC11	DnaJ domain, conserved site||DnaJ-like protein C11, C-terminal||Chaperone J-domain superfamily||DnaJ domain	ENSG00000007923
PSMB1	Proteasome subunit beta 1||Proteasome B-type subunit||Nucleophile aminohydrolases, N-terminal||Proteasome, subunit alpha/beta||Proteasome beta-type subunit, conserved site	ENSG00000008018
JARID2	JmjN domain||JmjC domain||Zinc finger, C5HC2-type||ARID DNA-binding domain||ARID DNA-binding domain superfamily	ENSG00000008083
CYTH3	PH-like domain superfamily||Sec7, C-terminal domain superfamily||Pleckstrin homology domain||Sec7 domain||Sec7 domain superfamily	ENSG00000008256
SYPL1	-||Marvel domain||Synaptophysin/synaptoporin	ENSG00000008282
SPAG9	RH1 domain||-||JNK/Rab-associated protein-1, N-terminal||WD40-repeat-containing domain superfamily||JNK-interacting protein, leucine zipper II||WD40/YVTN repeat-like-containing domain superfamily||RH2 domain	ENSG00000008294
MGST1	Membrane-associated, eicosanoid/glutathione metabolism (MAPEG) protein||Membrane associated eicosanoid/glutathione metabolism-like domain superfamily	ENSG00000008394
CRY1	Cryptochrome/DNA photolyase, FAD-binding domain||Cryptochrome/photolyase, N-terminal domain superfamily||DNA photolyase, N-terminal||Rossmann-like alpha/beta/alpha sandwich fold||Cryptochrome/DNA photolyase, FAD-binding domain-like superfamily||-	ENSG00000008405
CSDE1	Cold-shock conserved site||Cold-shock protein, DNA-binding||SUZ-C domain||Cold shock domain||-||Nucleic acid-binding, OB-fold	ENSG00000009307
UBE3C	HECT domain||-||HECT, E3 ligase catalytic domain||IQ motif, EF-hand binding site	ENSG00000009335
REV3L	C4-type zinc-finger of DNA polymerase delta||Ribonuclease H-like superfamily||DNA-directed DNA polymerase, family B, conserved site||Ribonuclease H superfamily||DNA-directed DNA polymerase, family B, multifunctional domain||DNA polymerase zeta catalytic subunit||DNA-directed DNA polymerase, family B, exonuclease domain||-||DNA-directed DNA polymerase, family B||Domain of unknown function DUF4683|…	ENSG00000009413
BAZ1B	Bromodomain-like superfamily||WHIM1 domain||WSTF/Acf1/Cbp146||Bromodomain, conserved site||Zinc finger, RING-type||Zinc finger, RING/FYVE/PHD-type||WHIM2 domain||Zinc finger, PHD-type||Zinc finger, PHD-finger||Bromodomain||Zinc finger, PHD-type, conserved site||Tyrosine-protein kinase BAZ1B, bromodomain||Zinc finger, FYVE/PHD-type||DDT domain	ENSG00000009954
RANBP9	B30.2/SPRY domain||CRA domain||Ran binding protein 9/10, SPRY domain||SPRY domain||CTLH/CRA C-terminal to LisH motif domain||LIS1 homology motif||Concanavalin A-like lectin/glucanase domain superfamily||CTLH, C-terminal LisH motif	ENSG00000010017
METTL13	Methyltransferase type 11||S-adenosyl-L-methionine-dependent methyltransferase	ENSG00000010165
ZNF207	Zinc finger C2H2-type||-	ENSG00000010244
CD9	Tetraspanin, EC2 domain superfamily||Tetraspanin||Tetraspanin/Peripherin||Tetraspanin, conserved site	ENSG00000010278
NCAPD2	Armadillo-type fold||Condensin complex subunit 1, N-terminal||Condensin subunit 1||Condensin complex subunit 1, C-terminal||Armadillo-like helical||-||Condensin subunit 1/Condensin-2 complex subunit D3	ENSG00000010292
HIVEP2	Zinc finger C2H2-type||Zinc finger C2H2 superfamily	ENSG00000010818
ELOA	TFIIS/LEDGF domain superfamily||Transcription factor IIS, N-terminal||Transcription elongation factor, TFIIS/CRSP70, N-terminal, sub-type||RNA polymerase II transcription factor SIII, subunit A||F-box domain	ENSG00000011007
NME1-NME2	Nucleoside diphosphate kinase||Nucleoside diphosphate kinase-like domain superfamily||Nucleoside diphosphate kinase, active site||Nucleoside diphosphate kinase-like domain	ENSG00000011052
BTBD7	BTB/Kelch-associated||-||SKP1/BTB/POZ domain superfamily||BTB/POZ domain	ENSG00000011114
MBTD1	Mbt repeat||FCS-type zinc finger superfamily||Zinc finger, FCS-type||-	ENSG00000011258
UTP18	-||WD40-repeat-containing domain||WD40-repeat-containing domain superfamily||WD40 repeat||WD40 repeat, conserved site||WD40/YVTN repeat-like-containing domain superfamily	ENSG00000011260
TTC19	-||Tetratricopeptide repeat||Tetratricopeptide repeat-containing domain||Tetratricopeptide-like helical domain superfamily	ENSG00000011295
LARS2	Leucine-tRNA ligase||Methionyl/Valyl/Leucyl/Isoleucyl-tRNA synthetase, anticodon-binding||Rossmann-like alpha/beta/alpha sandwich fold||-||Valyl/Leucyl/Isoleucyl-tRNA synthetase, editing domain||Aminoacyl-tRNA synthetase, class I, conserved site||Aminoacyl-tRNA synthetase, class Ia, anticodon-binding||Aminoacyl-tRNA synthetase, class Ia	ENSG00000011376
PIK3C2A	Phosphatidylinositol 3-kinase Ras-binding (PI3K RBD) domain||Phosphatidylinositol 3-/4-kinase, catalytic domain||Armadillo-type fold||Phosphatidylinositol 3/4-kinase, conserved site||PX domain superfamily||Phosphatidylinositol 3-kinase, C2 domain||Phosphatidylinositol kinase||Phox homologous domain||Ubiquitin-like domain superfamily||-||C2 domain superfamily||Protein kinase-like domain superfamil…	ENSG00000011405
ANLN	PH-like domain superfamily||Pleckstrin homology domain||Anillin, N-terminal domain||-||Anillin, PH domain||Anillin homology domain	ENSG00000011426
RABGAP1	Rab GTPase-activating protein 1||-||Kinesin-like||Rab-GTPase-TBC domain||Rab-GTPase-TBC domain superfamily||PH-like domain superfamily||PTB/PI domain||G protein-coupled receptor, rhodopsin-like||GPCR, rhodopsin-like, 7TM	ENSG00000011454
PPP5C	-||PPP domain||Serine/threonine protein phosphatase 5||Calcineurin-like phosphoesterase domain, ApaH type||Metallo-dependent phosphatase-like||Tetratricopeptide repeat-containing domain||Serine/threonine-specific protein phosphatase/bis(5-nucleosyl)-tetraphosphatase||Tetratricopeptide repeat||Tetratricopeptide repeat 1||Tetratricopeptide-like helical domain superfamily	ENSG00000011485
MAP4K3	Protein kinase-like domain superfamily||Protein kinase, ATP binding site||Mitogen-activated protein (MAP) kinase kinase kinase kinase||Protein kinase domain||Citron homology (CNH) domain||-	ENSG00000011566
BRCA1	Zinc finger, RING-type, conserved site||Breast cancer type 1 susceptibility protein (BRCA1)||BRCA1, serine-rich domain||BRCT domain superfamily||BRCA1-associated||RING-type zinc-finger, LisH dimerisation motif||Zinc finger, C3HC4 RING-type||Zinc finger, RING/FYVE/PHD-type||Zinc finger, RING-type||BRCT domain||-	ENSG00000012048
MAP4K5	Protein kinase-like domain superfamily||Protein kinase, ATP binding site||Protein kinase domain||Mitogen-activated protein (MAP) kinase kinase kinase kinase||Citron homology (CNH) domain||-	ENSG00000012983
PGM3	Phosphoacetylglucosamine mutase||Alpha-D-phosphohexomutase, conserved site||Alpha-D-phosphohexomutase, alpha/beta/alpha I/II/III||Alpha-D-phosphohexomutase, C-terminal||-||Alpha-D-phosphohexomutase, C-terminal domain superfamily||Alpha-D-phosphohexomutase, alpha/beta/alpha domain I	ENSG00000013375
CLK1	-||Serine/threonine-protein kinase, active site||Protein kinase-like domain superfamily||Protein kinase, ATP binding site||Protein kinase domain	ENSG00000013441
POLR3B	RNA polymerase Rpb2, OB-fold||RNA polymerase Rpb2, domain 2||RNA polymerase Rpb2, domain 4||DNA-directed RNA polymerase, subunit 2, hybrid-binding domain||DNA-directed RNA polymerase, subunit 2||RNA polymerase, beta subunit, conserved site||DNA-directed RNA polymerase, subunit 2, hybrid-binding domain superfamily||RNA polymerase Rpb2, domain 3||RNA polymerase Rpb2, domain 2 superfamily||RNA polym…	ENSG00000013503
RNF14	Zinc finger, RING-type, conserved site||IBR domain||Ubiquitin-conjugating enzyme/RWD-like||RWD domain||-||Zinc finger, RING-type||Zinc finger, RING/FYVE/PHD-type||E3 ubiquitin ligase RBR family	ENSG00000013561
POLA2	DNA polymerase alpha, subunit B N-terminal||-||DNA polymerase alpha, subunit B||DNA polymerase alpha/epsilon, subunit B	ENSG00000014138
CAPN1	Peptidase C2, calpain, catalytic domain||Peptidase C2, calpain family||EF-hand domain||Calpain subdomain III||Calpain-1||Cysteine peptidase, cysteine active site||EF-hand domain pair||Papain-like cysteine peptidase superfamily||Calpain large subunit, domain III superfamily||-||Peptidase C2, calpain, domain III||Peptidase C2, calpain, large subunit, domain III||EF-Hand 1, calcium-binding site	ENSG00000014216
SLC30A9	XPA domain superfamily||Putative DNA-binding domain superfamily||Cation efflux protein||Cation efflux transmembrane domain superfamily||-	ENSG00000014824
COX15	Heme A synthase, type 2||Peptidase S1, PA clan||COX15/CtaA family	ENSG00000014919
ZMYND11	Zinc finger, RING/FYVE/PHD-type||Zinc finger, PHD-finger||Zinc finger, PHD-type||-||Bromodomain-like superfamily||PWWP domain||Zinc finger, MYND-type||Zinc finger, FYVE/PHD-type||Zinc finger, PHD-type, conserved site||ZMYND8/11, PWWP domain||Bromodomain	ENSG00000015171
MATR3	Matrin-3, RNA recognition motif 1||RNA-binding domain superfamily||Nucleotide-binding alpha-beta plait domain superfamily||Matrin-3, RNA recognition motif 2||RNA recognition motif domain||Matrin/U1-C-like, C2H2-type zinc finger||Matrin/U1-C, C2H2-type zinc finger||-	ENSG00000015479
ATP2C1	-||P-type ATPase, cytoplasmic domain N||P-type ATPase, A domain superfamily||P-type ATPase, phosphorylation site||HAD superfamily||Cation-transporting P-type ATPase, N-terminal||Cation-transporting P-type ATPase, C-terminal||Calcium-transporting ATPase type 2C member 1||P-type ATPase, transmembrane domain superfamily||P-type ATPase||HAD-like superfamily||P-type ATPase, subfamily IIA, PMR1-type	ENSG00000017260
RALBP1	-||Rho GTPase-activating protein domain||Rho GTPase activation protein	ENSG00000017797
AGPS	Vanillyl-alcohol oxidase, C-terminal subdomain 2||FAD-linked oxidase-like, C-terminal||FAD-linked oxidase, C-terminal||FAD-binding, type 2-like superfamily||FAD linked oxidase, N-terminal||Alkyldihydroxyacetonephosphate synthase||FAD-binding, type 2||FAD-binding, type 2, subdomain 1	ENSG00000018510
TTC27	Tetratricopeptide-like helical domain superfamily||Tetratricopeptide repeat-containing domain||Tetratricopeptide repeat||Tetratricopeptide repeat 2||-	ENSG00000018699
ZRANB1	Zinc finger, RanBP2-type superfamily||Zinc finger, RanBP2-type||OTU domain	ENSG00000019995
SERPINB1	Serpin, conserved site||Serpin superfamily||Leukocyte elastase inhibitor (serpin B1)||Serpin domain||Serpin family	ENSG00000021355
SPAST	Spastin||Vps4 oligomerisation, C-terminal||AAA+ ATPase domain||-||MIT||ATPase, AAA-type, conserved site||Spastin, chordate||ATPase, AAA-type, core||P-loop containing nucleoside triphosphate hydrolase	ENSG00000021574
AQR	CWF11 family||-||P-loop containing nucleoside triphosphate hydrolase||Intron-binding protein aquarius, N-terminal	ENSG00000021776
ZDHHC6	Palmitoyltransferase, DHHC domain||SH3 domain	ENSG00000023041
NDUFS1	2Fe-2S ferredoxin-like superfamily||NADH-quinone oxidoreductase, chain G, C-terminal||NADH:ubiquinone oxidoreductase, 75kDa subunit, conserved site||Molybdopterin oxidoreductase||2Fe-2S ferredoxin-type iron-sulfur binding domain||NADH:ubiquinone oxidoreductase, subunit G||-||NADH:ubiquinone oxidoreductase, subunit G, iron-sulphur binding||Molybdopterin oxidoreductase, 4Fe-4S domain	ENSG00000023228
RB1CC1	Autophagy-related protein 11, C-terminal||-	ENSG00000023287
ERP44	Thioredoxin domain||Thioredoxin-like superfamily	ENSG00000023318
ALAS1	Aminotransferase, class I/classII||Pyridoxal phosphate-dependent transferase domain 1||Tetrapyrrole biosynthesis, 5-aminolevulinic acid synthase||5-aminolevulinate synthase presequence||Aminotransferase, class-II, pyridoxal-phosphate binding site||Pyridoxal phosphate-dependent transferase||Pyridoxal phosphate-dependent transferase, major domain	ENSG00000023330
BIRC3	BIR repeat||Zinc finger, RING-type||Death-like domain superfamily||CARD domain	ENSG00000023445
AKAP11	SPHK1-interactor/A-kinase anchor 110kDa	ENSG00000023516
GLRX2	-||Glutaredoxin||Glutaredoxin, eukaryotic/virial||Thioredoxin-like superfamily||Glutaredoxin subgroup	ENSG00000023572
STRAP	-||Quinoprotein alcohol dehydrogenase-like superfamily||WD40 repeat, conserved site||G-protein beta WD-40 repeat||WD40/YVTN repeat-like-containing domain superfamily||WD40-repeat-containing domain||WD40-repeat-containing domain superfamily||WD40 repeat	ENSG00000023734
ABCC2	ABC transporter type 1, transmembrane domain||ABC transporter type 1, transmembrane domain superfamily||ABC transporter-like||P-loop containing nucleoside triphosphate hydrolase||ABC transporter, conserved site||Multi drug resistance-associated protein||AAA+ ATPase domain||-||Canalicular multispecific organic anion transporter 1	ENSG00000023839
GCLM	NADP-dependent oxidoreductase domain||Glutamate--cysteine ligase regulatory subunit||NADP-dependent oxidoreductase domain superfamily	ENSG00000023909
DEPDC1	Rho GTPase-activating protein domain||Rho GTPase activation protein||Winged helix DNA-binding domain superfamily||DEP domain||Winged helix-like DNA-binding domain superfamily||-	ENSG00000024526
SEC63	Sec63 domain||Immunoglobulin E-set||C2 domain superfamily||Translocation protein Sec63||-||Chaperone J-domain superfamily||DnaJ domain	ENSG00000025796
KPNA6	Importin-alpha, importin-beta-binding domain||Importin-alpha, importin-beta-binding domain superfamily||Armadillo-type fold||Importin subunit alpha||Armadillo-like helical||-||Armadillo||Atypical Arm repeat	ENSG00000025800
CD44	C-type lectin-like/link domain superfamily||-||Link domain||CD44 antigen||C-type lectin fold	ENSG00000026508
ARNTL2	Myc-type, basic helix-loop-helix (bHLH) domain||Nuclear translocator||PAS fold||Helix-loop-helix DNA-binding domain superfamily||PAS domain||PAS domain superfamily	ENSG00000029153
BCLAF1	THRAP3/BCLAF1 family||Bcl-2-associated transcription factor 1||Btz domain||-	ENSG00000029363
RABEP1	Rabaptin||Rabaptin-5||Rabaptin, GTPase-Rab5 binding domain||Rabaptin coiled-coil domain	ENSG00000029725
NUP160	Nucleoporin Nup120/160||-	ENSG00000030066
IKZF2	-||Zinc finger C2H2-type||Zinc finger C2H2 superfamily	ENSG00000030419
FAM13B	Protein FAM13||Rho GTPase activation protein||Rho GTPase-activating protein domain	ENSG00000031003
SARS	Serine-tRNA ligase, type1||Class I and II aminoacyl-tRNA synthetase, tRNA-binding arm||Aminoacyl-tRNA synthetase, class II||Aminoacyl-tRNA synthetase, class II (G/ P/ S/T)||Serine-tRNA ligase catalytic core domain||Serine-tRNA synthetase, type1, N-terminal	ENSG00000031698
ZCCHC8	PSP, proline-rich||Zinc finger, CCHC-type||-	ENSG00000033030
UBA6	Ubiquitin/SUMO-activating enzyme E1||Ubiquitin-activating enzyme E1, C-terminal domain superfamily||Ubiquitin activating enzyme, alpha domain superfamily||Ubiquitin-activating enzyme E1, C-terminal||-||THIF-type NAD/FAD binding fold||Ubiquitin-activating enzyme E1, FCCH domain||Ubiquitin-activating enzyme E1||Ubiquitin-activating enzyme, catalytic cysteine domain||Ubiquitin-activating enzyme E1, …	ENSG00000033178
PIAS1	PINIT domain||Zinc finger, MIZ-type||PINIT domain superfamily||SAP domain||SAP domain superfamily||-||Zinc finger, RING/FYVE/PHD-type	ENSG00000033800
SLC4A7	Phosphotransferase/anion transporter||Band 3 cytoplasmic domain||Bicarbonate transporter, eukaryotic||-||Bicarbonate transporter, C-terminal||Sodium bicarbonate cotransporter	ENSG00000033867
ASTE1	PIN-like domain superfamily||XPG N-terminal||-||Asteroid	ENSG00000034533
RNF19A	E3 ubiquitin ligase RBR family||-||Zinc finger, RING/FYVE/PHD-type||Zinc finger, RING-type||IBR domain	ENSG00000034677
PEX3	Peroxin-3	ENSG00000034693
VCL	Vinculin/alpha-catenin||Alpha-catenin/vinculin-like superfamily||Vinculin, conserved site||Vinculin||-	ENSG00000035403
NSMAF	WD40-repeat-containing domain||WD40-repeat-containing domain superfamily||WD40 repeat||BEACH domain||BEACH domain superfamily||-||GRAM domain||PH-BEACH domain||WD40/YVTN repeat-like-containing domain superfamily	ENSG00000035681
ADSS	Adenylosuccinate synthetase isozyme 2, chordates||Adenylosuccinate synthase, GTP-binding site||P-loop containing nucleoside triphosphate hydrolase||Adenylosuccinate synthase, active site||Adenylosuccinate synthetase	ENSG00000035687
RFC1	AAA+ ATPase domain||BRCT domain||-||ATPase, AAA-type, core||DNA replication factor RFC1, C-terminal||P-loop containing nucleoside triphosphate hydrolase||DNA polymerase III, clamp loader complex, gamma/delta/delta subunit, C-terminal||BRCT domain superfamily||Replication factor C subunit 1	ENSG00000035928
TBC1D23	Rhodanese-like domain superfamily||Rab-GTPase-TBC domain||Rhodanese-like domain||Rab-GTPase-TBC domain superfamily	ENSG00000036054
CUL3	Cullin repeat-like-containing domain superfamily||-||Cullin, conserved site||Winged helix-like DNA-binding domain superfamily||Winged helix DNA-binding domain superfamily||Cullin homology domain||Cullin protein, neddylation domain||Cullin homology domain superfamily||Cullin, N-terminal	ENSG00000036257
AC118549.1	Homeobox-like domain superfamily||Zinc finger, ZZ-type||SANT/Myb domain||ZZ-type zinc finger-containing protein 3||Myb domain||-	ENSG00000036549
NSUN2	tRNA (C5-cytosine) methyltransferase, NCL1||SAM-dependent methyltransferase RsmB/NOP2-type||-||S-adenosyl-L-methionine-dependent methyltransferase||RNA (C5-cytosine) methyltransferase	ENSG00000037474
MFAP3	Immunoglobulin subtype 2||Immunoglobulin subtype||-||Immunoglobulin-like fold||Immunoglobulin-like domain superfamily||Immunoglobulin||Immunoglobulin-like domain	ENSG00000037749
PI4K2B	Phosphatidylinositol 3-/4-kinase, catalytic domain	ENSG00000038210
MAT2B	NAD(P)-binding domain superfamily||-||dTDP-4-dehydrorhamnose reductase family||RmlD-like substrate binding domain	ENSG00000038274
TRIO	Immunoglobulin-like fold||Immunoglobulin subtype 2||Immunoglobulin subtype||CRAL-TRIO lipid binding domain||Immunoglobulin-like domain||Immunoglobulin I-set||Immunoglobulin-like domain superfamily||-||Triple functional domain protein||SH3 domain||CRAL-TRIO lipid binding domain superfamily||Spectrin repeat||Spectrin/alpha-actinin||SH3-like domain superfamily||Protein kinase domain||Pleckstrin homo…	ENSG00000038382
CDH1	Cadherin conserved site||Cadherin||Catenin binding domain superfamily||-||Cadherin, cytoplasmic domain||Cadherin-like||Cadherin prodomain	ENSG00000039068
MTREX	rRNA-processing arch domain||Helicase superfamily 1/2, ATP-binding domain||Helicase, C-terminal||-||ATP-dependent RNA helicase Ski2, C-terminal||DEAD/DEAH box helicase domain||ATP-dependent RNA helicase Ski2-like||P-loop containing nucleoside triphosphate hydrolase	ENSG00000039123
ZFYVE16	Zinc finger, FYVE/PHD-type||FYVE zinc finger||Domain of unknown function DUF3480||Zinc finger FYVE domain containing protein, SARA/endofin||Zinc finger, FYVE-related||Zinc finger FYVE domain-containing protein, endofin||-||Zinc finger, RING/FYVE/PHD-type	ENSG00000039319
SPDL1	-||Protein Spindly, chordates	ENSG00000040275
RAB27B	Small GTPase superfamily||Small GTP-binding protein domain||P-loop containing nucleoside triphosphate hydrolase	ENSG00000041353
PSMA4	Proteasome alpha-subunit, N-terminal domain||Proteasome subunit alpha4||Proteasome alpha-type subunit||Nucleophile aminohydrolases, N-terminal||Proteasome, subunit alpha/beta||Proteasome beta-type subunit, conserved site	ENSG00000041357
LSG1	P-loop containing nucleoside triphosphate hydrolase||-||Circularly permuted (CP)-type guanine nucleotide-binding (G) domain||GTP binding domain	ENSG00000041802
DCUN1D1	Potentiating neddylation domain||Defective-in-cullin neddylation protein||UBA-like superfamily||-	ENSG00000043093
JADE2	Zinc finger, PHD-finger||-||Zinc finger, PHD-type||Zinc finger, RING/FYVE/PHD-type||Extended PHD (ePHD) domain||Zinc finger, FYVE/PHD-type||Zinc finger, PHD-type, conserved site||Enhancer of polycomb-like, N-terminal	ENSG00000043143
TRIT1	-||tRNA isopentenyltransferase, eukaryotes||P-loop containing nucleoside triphosphate hydrolase||IPP transferase||Zinc finger C2H2 superfamily||Zinc finger, double-stranded RNA binding||Matrin/U1-C-like, C2H2-type zinc finger	ENSG00000043514
CTNNA1	Alpha-catenin||-||Alpha-catenin/vinculin-like superfamily||Alpha E-catenin||Vinculin/alpha-catenin||Vinculin, conserved site	ENSG00000044115
HSPA5	Heat shock protein 70kD, peptide-binding domain superfamily||Heat shock protein 70, conserved site||Heat shock protein 70kD, C-terminal domain superfamily||Heat shock protein 70 family	ENSG00000044574
DSG2	Cadherin-like||Catenin binding domain superfamily||Desmoglein||Desmosomal cadherin||Cadherin conserved site||Cadherin	ENSG00000046604
YTHDC2	ATP-dependent RNA helicase YTHDC2-related||Helicase superfamily 1/2, ATP-binding domain||Ankyrin repeat-containing domain superfamily||-||Domain of unknown function DUF1605||Helicase, C-terminal||YTH domain||Ankyrin repeat-containing domain||Ankyrin repeat||DEAD/DEAH box helicase domain||R3H domain superfamily||DExH-box ATP-dependent RNA helicase, R3H domain||P-loop containing nucleoside triphosp…	ENSG00000047188
ATP6V1H	Armadillo-type fold||ATPase, V1 complex, subunit H, C-terminal||Armadillo-like helical||-||ATPase, V1 complex, subunit H, C-terminal domain superfamily||ATPase, V1 complex, subunit H	ENSG00000047249
POLR2B	RNA polymerase Rpb2, domain 7||RNA polymerase, beta subunit, protrusion||RNA polymerase Rpb2, domain 5||RNA polymerase Rpb2, domain 3||RNA polymerase Rpb2, domain 2 superfamily||RNA polymerase, beta subunit, conserved site||DNA-directed RNA polymerase, subunit 2, hybrid-binding domain superfamily||DNA-directed RNA polymerase, subunit 2||DNA-directed RNA polymerase, subunit 2, hybrid-binding domai…	ENSG00000047315
ARAP2	ARAP, RhoGAP domain||Rho GTPase activation protein||Pleckstrin homology domain||Sterile alpha motif domain||-||Sterile alpha motif/pointed domain superfamily||PH-like domain superfamily||Arf GTPase activating protein||Rho GTPase-activating protein domain||ArfGAP domain superfamily||Ras-associating (RA) domain||ARFGAP/RecO-like zinc finger	ENSG00000047365
TPR	-||Nucleoprotein TPR/MLP1	ENSG00000047410
WWC3	C2 domain superfamily||WWC, C2 domain	ENSG00000047644
MAP4	Microtubule associated protein, tubulin-binding repeat||-	ENSG00000047849
GOPC	PDZ domain||PDZ superfamily||Golgi-associated PDZ and coiled-coil motif-containing protein	ENSG00000047932
MRPS10	Ribosomal protein S10 domain superfamily||Ribosomal protein S10 domain	ENSG00000048544
RSF1	Zinc finger, FYVE/PHD-type||Zinc finger, PHD-finger||Zinc finger, PHD-type||Remodeling and spacing factor 1||Zinc finger, RING/FYVE/PHD-type||WHIM1 domain||Zinc finger, PHD-type, conserved site	ENSG00000048649
VPS13D	Vacuolar protein sorting-associated protein 13||UBA-like superfamily||Vacuolar protein sorting-associated protein 13, second N-terminal domain||Vacuolar protein sorting-associated protein 13, N-terminal domain||Vacuolar protein sorting-associated protein 13, C-terminal||-||VPS13, repeated coiled region||Vacuolar protein sorting-associated protein 13, SHR-binding domain||Ubiquitin-associated domain	ENSG00000048707
FAM120A	Constitutive coactivator of PPAR-gamma||PIN-like domain superfamily	ENSG00000048828
KITLG	Stem cell factor||-||Four-helical cytokine-like, core	ENSG00000049130
VAMP3	Synaptobrevin/Vesicle-associated membrane protein||Synaptobrevin	ENSG00000049245
LTBP1	TB domain||EGF-like, conserved site||Complement Clr-like EGF domain||Growth factor receptor cysteine-rich domain superfamily||EGF-like domain||EGF-type aspartate/asparagine hydroxylation site||TGF-beta binding (TB) domain superfamily||EGF-like calcium-binding domain||EGF-like calcium-binding, conserved site	ENSG00000049323
RCN1	-||EF-hand domain||Reticulocalbin-1||EF-Hand 1, calcium-binding site||EF-hand domain pair	ENSG00000049449
ARID1B	ARID DNA-binding domain||Armadillo-type fold||ARID DNA-binding domain superfamily||AT-rich interactive domain-containing protein 1B||SWI/SNF-like complex subunit BAF250, C-terminal||-||SWI/SNF-like complex subunit BAF250/Osa	ENSG00000049618
HEXB	Beta-hexosaminidase, eukaryotic type, N-terminal||-||Beta-hexosaminidase||Glycoside hydrolase superfamily||Beta-hexosaminidase-like, domain 2||Glycoside hydrolase family 20, catalytic domain	ENSG00000049860
JKAMP	-||JNK1/MAPK8-associated membrane protein	ENSG00000050130
LIMA1	LIM domain and actin-binding protein 1||Zinc finger, LIM-type||-	ENSG00000050405
POLQ	DEAD/DEAH box helicase domain||Ribonuclease H superfamily||Ribonuclease H-like superfamily||P-loop containing nucleoside triphosphate hydrolase||DNA-directed DNA polymerase, family A, palm domain||Helicase superfamily 1/2, ATP-binding domain||Helicase, C-terminal||DNA polymerase A||DNA-directed DNA polymerase, family A, conserved site	ENSG00000051341
PIK3CB	C2 domain superfamily||Phosphatidylinositol 3-/4-kinase, catalytic domain||-||Phosphatidylinositol 3-kinase adaptor-binding (PI3K ABD) domain||Ubiquitin-like domain superfamily||Phosphatidylinositol 3-kinase Ras-binding (PI3K RBD) domain||Phosphoinositide 3-kinase, accessory (PIK) domain||Phosphatidylinositol kinase||Phosphatidylinositol 3-/4-kinase, catalytic domain superfamily||Phosphatidylinos…	ENSG00000051382
MPHOSPH9	M-phase phosphoprotein 9||-	ENSG00000051825
PLEKHA5	Pleckstrin homology domain||WW domain superfamily||PH-like domain superfamily||-||WW domain	ENSG00000052126
TTC17	Tetratricopeptide repeat||Chs5p-Arf1p binding||-||Tetratricopeptide-like helical domain superfamily||Tetratricopeptide repeat-containing domain	ENSG00000052841
MCF2L2	Dbl homology (DH) domain superfamily||PH-like domain superfamily||-||CRAL-TRIO lipid binding domain superfamily||CRAL-TRIO lipid binding domain||Spectrin/alpha-actinin||Pleckstrin homology domain||Dbl homology (DH) domain	ENSG00000053524
LAMA3	Laminin domain II||Laminin alpha, domain I||EGF-like, conserved site||Laminin EGF domain||Laminin IV||Concanavalin A-like lectin/glucanase domain superfamily||EGF-like domain||Laminin, N-terminal||-||Laminin G domain||Laminin, N-terminal domain superfamily	ENSG00000053747
AP5M1	Mu homology domain||-||AP-2 complex subunit mu, C-terminal superfamily	ENSG00000053770
THRAP3	THRAP3/BCLAF1 family||Thyroid hormone receptor-associated protein 3	ENSG00000054118
ARID4B	RNA binding activity-knot of a chromodomain||ARID DNA-binding domain superfamily||Tudor domain||ARID DNA-binding domain||Chromo/chromo shadow domain||-||AT-rich interactive domain-containing protein 4B||Chromo-like domain superfamily||RBB1NT	ENSG00000054267
OPN3	-||GPCR, rhodopsin-like, 7TM||G protein-coupled receptor, rhodopsin-like||Visual pigments (opsins) retinal binding site	ENSG00000054277
KIF1B	Kinesin motor domain, conserved site||Kinesin motor domain||Pleckstrin homology domain||Forkhead-associated (FHA) domain||Kinesin-like||Kinesin motor domain superfamily||Kinesin-associated||Kinesin-like protein||P-loop containing nucleoside triphosphate hydrolase||Kinesin-like KIF1-type||SMAD/FHA domain superfamily||PH-like domain superfamily	ENSG00000054523
SYNE2	Calponin homology domain||Actinin-type actin-binding domain, conserved site||CH domain superfamily||KASH domain||Nesprin-2||Spectrin/alpha-actinin||Spectrin repeat||-	ENSG00000054654
ATP9A	P-type ATPase, subfamily IV||HAD superfamily||P-type ATPase, C-terminal||P-type ATPase, phosphorylation site||Probable phospholipid-transporting ATPase IIA||P-type ATPase, A domain superfamily||P-type ATPase, cytoplasmic domain N||P-type ATPase||P-type ATPase, transmembrane domain superfamily||HAD-like superfamily||P-type ATPase, N-terminal	ENSG00000054793
NOP58	Nop domain superfamily||NOP5, N-terminal||-||Helix hairpin bin domain superfamily||Nop domain||NOSIC	ENSG00000055044
CUL1	Winged helix DNA-binding domain superfamily||Cullin repeat-like-containing domain superfamily||Cullin, conserved site||Winged helix-like DNA-binding domain superfamily||Cullin, N-terminal||Cullin homology domain||Cullin protein, neddylation domain||Cullin homology domain superfamily	ENSG00000055130
TAB2	Zinc finger, RanBP2-type superfamily||Zinc finger, RanBP2-type||Ubiquitin system component Cue||-	ENSG00000055208
EIF2AK2	Interferon-induced, double-stranded RNA-activated protein kinase||Protein kinase domain||Protein kinase-like domain superfamily||Protein kinase, ATP binding site||Serine/threonine-protein kinase, active site||Double-stranded RNA-binding domain||-	ENSG00000055332
KMT2C	FY-rich, N-terminal||Zinc finger, RING/FYVE/PHD-type||Zinc finger, RING-type||Zinc finger, PHD-finger||Zinc finger, PHD-type||-||Post-SET domain||Extended PHD (ePHD) domain||High mobility group box domain||SET domain||Zinc finger, FYVE/PHD-type||FY-rich, C-terminal||HMG-I/HMG-Y, DNA-binding, conserved site||Histone-lysine N-methyltransferase 2C||High mobility group box domain superfamily	ENSG00000055609
PUM2	Pumilio RNA-binding repeat||Armadillo-type fold||-||Armadillo-like helical||Pumilio homology domain||Pumilio, RNA binding domain	ENSG00000055917
HPF1	Histone PARylation factor 1	ENSG00000056050
ZFR	Matrin/U1-C-like, C2H2-type zinc finger||Zinc finger C2H2 superfamily||Zinc finger C2H2-type||-||DZF domain	ENSG00000056097
RC3H2	Roquin-2||Zinc finger, RING-type, conserved site||Zinc finger, RING/FYVE/PHD-type||Zinc finger, RING-type||-||RING-type zinc-finger, LisH dimerisation motif||Zinc finger, CCCH-type superfamily||Zinc finger, CCCH-type	ENSG00000056586
TRAF3IP2	SEFIR domain	ENSG00000056972
DCBLD2	Spermadhesin, CUB domain superfamily||LCCL domain superfamily||Coagulation factor 5/8 C-terminal domain||LCCL domain||CUB domain||Galactose-binding-like domain superfamily	ENSG00000057019
SOAT1	Sterol O-acyltransferase, ACAT/DAG/ARE types||Membrane bound O-acyl transferase, MBOAT||Sterol O-acyltransferase, metazoa	ENSG00000057252
PKP2	-||Armadillo-like helical||Armadillo||Armadillo-type fold||Plakophilin/Delta catenin	ENSG00000057294
GDI2	GDP dissociation inhibitor||FAD/NAD(P)-binding domain superfamily||Rab GDI protein	ENSG00000057608
ATP11B	-||P-type ATPase, cytoplasmic domain N||P-type ATPase, A domain superfamily||P-type ATPase, phosphorylation site||HAD superfamily||P-type ATPase, C-terminal||P-type ATPase, subfamily IV||P-type ATPase, N-terminal||Probable phospholipid-transporting ATPase IF||P-type ATPase||P-type ATPase, transmembrane domain superfamily||HAD-like superfamily	ENSG00000058063
LAMC2	Laminin IV||Laminin subunit gamma-2||Laminin EGF domain||EGF-like domain	ENSG00000058085
PPP1R12A	cGMP-dependent protein kinase, interacting domain||Protein phosphatase 1 regulatory subunit 12A/B/C||-||Ankyrin repeat-containing domain superfamily||Ankyrin repeat||Ankyrin repeat-containing domain	ENSG00000058272
ATP2B4	-||P-type ATPase, cytoplasmic domain N||P-type ATPase, A domain superfamily||P-type ATPase, phosphorylation site||Cation-transporting P-type ATPase, N-terminal||HAD superfamily||Plasma membrane calcium transporting P-type ATPase, C-terminal||Cation-transporting P-type ATPase, C-terminal||P-type ATPase||P-type ATPase, transmembrane domain superfamily||HAD-like superfamily||P-type ATPase, subfamily…	ENSG00000058668
ZC3H11A	Zinc finger, CCCH-type superfamily||Zinc finger, CCCH-type||-	ENSG00000058673
NDC1	Nucleoporin protein Ndc1-Nup	ENSG00000058804
PARP12	Poly(ADP-ribose) polymerase, catalytic domain||Winged helix-like DNA-binding domain superfamily||-||WWE domain||Zinc finger, CCCH-type||WWE domain superfamily	ENSG00000059378
ALDH18A1	Aldehyde dehydrogenase, N-terminal||Glutamate 5-kinase/delta-1-pyrroline-5-carboxylate synthase||Glutamate/acetylglutamate kinase||Delta l-pyrroline-5-carboxylate synthetase||Aldehyde/histidinol dehydrogenase||Acetylglutamate kinase-like superfamily||Glutamate 5-kinase, conserved site||Gamma-glutamyl phosphate reductase GPR, conserved site||Aldehyde dehydrogenase domain||Aspartate/glutamate/uridy…	ENSG00000059573
TARBP1	Alpha/beta knot methyltransferases||Probable methyltransferase TARBP1||tRNA/rRNA methyltransferase, SpoU type||Armadillo-type fold||tRNA (guanine-N1-)-methyltransferase, N-terminal	ENSG00000059588
CDK17	Protein kinase domain||Protein kinase-like domain superfamily||Protein kinase, ATP binding site||Serine/threonine-protein kinase, active site||-	ENSG00000059758
WNK1	Protein kinase domain||Protein kinase-like domain superfamily||Serine/threonine-protein kinase OSR1/WNK, CCT domain||Serine/threonine-protein kinase, active site||-	ENSG00000060237
CCAR1	-||SAP domain||S1-like RNA binding domain||Cell cycle and apoptosis regulator protein||Nucleic acid-binding, OB-fold||SAP domain superfamily||EF-hand domain pair||DBC1/CARP1 catalytically inactive NUDIX hydrolase domain	ENSG00000060339
QSER1	Domain of unknown function DUF4211||-	ENSG00000060749
BCAT1	-||Branched-chain aminotransferase||Aminotransferase, class IV, conserved site||Aminotransferase-like, PLP-dependent enzymes||Aminotransferase class IV||Branched-chain amino acid aminotransferase II	ENSG00000060982
NCKAP1	Nck-associated protein 1	ENSG00000061676
MON2	Armadillo-type fold||Mon2, dimerisation and cyclophilin-binding domain||Mon2, C-terminal||Protein Mon2-like||Sec7, C-terminal||Guanine nucleotide exchange factor, N-terminal||-	ENSG00000061987
CDH3	Cadherin||Cadherin conserved site||Cadherin-like||Cadherin prodomain||Catenin binding domain superfamily||-||Cadherin, cytoplasmic domain	ENSG00000062038
GPBP1	Vasculin family	ENSG00000062194
WAPL	Armadillo-like helical||Wings apart-like protein||WAPL domain||Armadillo-type fold	ENSG00000062650
APPBP2	-||Tetratricopeptide repeat||Tetratricopeptide repeat-containing domain||Tetratricopeptide-like helical domain superfamily	ENSG00000062725
EIF4B	-||Nucleotide-binding alpha-beta plait domain superfamily||RNA recognition motif domain||Eukaryotic translation initiation factor 4B||RNA-binding domain superfamily	ENSG00000063046
MTMR1	PH-like domain superfamily||Protein-tyrosine phosphatase, catalytic||Protein-tyrosine phosphatase, active site||Protein-tyrosine phosphatase-like||MTMR1, PH-GRAM||Myotubularin-related protein 1||Tyrosine specific protein phosphatases domain||Myotubularin-like phosphatase domain||GRAM domain||Myotubularin family||-	ENSG00000063601
CASP8	Death effector domain||Peptidase family C14A, cysteine active site||-||Peptidase family C14A, His active site||Death-like domain superfamily||Peptidase C14, caspase non-catalytic subunit p10||Caspase-like domain superfamily||Caspase-8||Peptidase C14, p20 domain||Peptidase C14A, caspase catalytic domain	ENSG00000064012
LIMCH1	Zinc finger, LIM-type||CH domain superfamily||Calponin/LIMCH1||Domain of unknown function DUF4757||Calponin homology domain||Smooth muscle protein/calponin||LIM and calponin homology domains-containing protein 1	ENSG00000064042
INTS13	Cell cycle regulator Mat89Bb	ENSG00000064102
TM7SF3	Domain of unknown function DUF4203||-	ENSG00000064115
TAF2	-||Armadillo-type fold||Transcription initiation factor TFIID subunit 2	ENSG00000064313
HIPK2	Serine/threonine-protein kinase, active site||Protein kinase domain||Protein kinase, ATP binding site||Protein kinase-like domain superfamily	ENSG00000064393
TNPO3	Exportin-1/Importin-beta-like||Armadillo-type fold||Armadillo-like helical	ENSG00000064419
SLC12A2	Amino acid permease, N-terminal||-||Amino acid permease/ SLC12A domain||Na/K/Cl co-transporter 1||Na/K/Cl co-transporter||SLC12A transporter, C-terminal||SLC12A transporter family	ENSG00000064651
EYA2	EYA domain||Eyes absent family||HAD-like superfamily||Eyes absent homologue 2||EYA domain superfamily	ENSG00000064655
BTBD1	BTB/Kelch-associated||PHR||PHR domain superfamily||SKP1/BTB/POZ domain superfamily||-||BTB/POZ domain	ENSG00000064726
UHRF1BP1	UHRF1-binding protein 1-like||Vacuolar protein sorting-associated protein 13, N-terminal domain	ENSG00000065060
GNAI3	G protein alpha subunit, helical insertion||P-loop containing nucleoside triphosphate hydrolase||Guanine nucleotide binding protein (G-protein), alpha subunit||G-protein alpha subunit, group I	ENSG00000065135
IPO5	Importin-beta, N-terminal domain||Armadillo-type fold||-||Armadillo-like helical||HEAT repeat||TOG domain	ENSG00000065150
OAT	Aminotransferase class-III||Ornithine aminotransferase, mitochondrial||Pyridoxal phosphate-dependent transferase||Pyridoxal phosphate-dependent transferase, major domain||Pyridoxal phosphate-dependent transferase domain 1||Ornithine aminotransferase	ENSG00000065154
WDR3	WD40 repeat||WD40-repeat-containing domain superfamily||Small-subunit processome, Utp12||WD40-repeat-containing domain||Anaphase-promoting complex subunit 4, WD40 domain||-||WD40/YVTN repeat-like-containing domain superfamily||WD40 repeat, conserved site||G-protein beta WD-40 repeat	ENSG00000065183
PKN2	Protein kinase, C-terminal||Protein kinase domain||AGC-kinase, C-terminal||Protein kinase, ATP binding site||Serine/threonine-protein kinase N, first HR1 domain||Serine/threonine-protein kinase N, C2 domain||C2 domain||Protein kinase-like domain superfamily||Serine/threonine-protein kinase, active site||HR1 repeat superfamily||HR1 rho-binding domain	ENSG00000065243
MCM10	Zinc finger, Mcm10/DnaG-type||-||Replication factor Mcm10, C-terminal	ENSG00000065328
DGKA	Diacylglycerol kinase||EF-hand domain pair||Diacylglycerol kinase, accessory domain||Protein kinase C-like, phorbol ester/diacylglycerol-binding domain||DGK type I, N-terminal domain superfamily||EF-hand domain||EF-Hand 1, calcium-binding site||Inorganic polyphosphate/ATP-NAD kinase, N-terminal||NAD kinase/diacylglycerol kinase-like domain superfamily||Diacylglycerol kinase, catalytic domain||Dia…	ENSG00000065357
KARS	Nucleic acid-binding, OB-fold||Lysine-tRNA ligase, class II||Aminoacyl-tRNA synthetase, class II (D/K/N)||Bacterial/eukaryotic lysine-tRNA ligase, class II||-||OB-fold nucleic acid binding domain, AA-tRNA synthetase-type||Aminoacyl-tRNA synthetase, class II||Lysyl-tRNA synthetase, class II, C-terminal	ENSG00000065427
SPEN	RNA recognition motif domain||SHARP, RNA recognition motif 3||SHARP, RNA recognition motif 1||SHARP, RNA recognition motif 2||Spen paralogue/orthologue C-terminal, metazoa||RNA-binding domain superfamily||SHARP, RNA recognition motif 4||SPOC-like, C-terminal domain superfamily||Spen paralogue and orthologue SPOC, C-terminal||Nucleotide-binding alpha-beta plait domain superfamily	ENSG00000065526
MAP2K4	Protein kinase domain||Protein kinase, ATP binding site||Protein kinase-like domain superfamily||Serine/threonine-protein kinase, active site||-	ENSG00000065559
SLK	Protein kinase, ATP binding site||Protein kinase-like domain superfamily||UVR domain||Protein kinase domain||Polo kinase kinase||Serine/threonine-protein kinase, active site	ENSG00000065613
CYB5R4	Oxidoreductase FAD/NAD(P)-binding||Oxidoreductase, FAD-binding domain||Cytochrome b5, heme-binding site||Cytochrome b5-like heme/steroid binding domain||HSP20-like chaperone||Ferredoxin reductase-type FAD-binding domain||Riboflavin synthase-like beta-barrel||CS domain||NADH:cytochrome b5 reductase (CBR)||Cytochrome b5-like heme/steroid binding domain superfamily||Ferredoxin-NADP reductase (FNR), …	ENSG00000065615
COL17A1	-||Collagen triple helix repeat	ENSG00000065618
ME1	NAD(P)-binding domain superfamily||Malic enzyme, NAD-binding||Malic enzyme, N-terminal domain||Malic enzyme, N-terminal domain superfamily||Malic enzyme, conserved site||Malic oxidoreductase	ENSG00000065833
CDK13	-||Serine/threonine-protein kinase, active site||Protein kinase-like domain superfamily||Protein kinase, ATP binding site||Protein kinase domain	ENSG00000065883
MTHFD2	-||Tetrahydrofolate dehydrogenase/cyclohydrolase, catalytic domain||Tetrahydrofolate dehydrogenase/cyclohydrolase||Tetrahydrofolate dehydrogenase/cyclohydrolase, NAD(P)-binding domain||NAD(P)-binding domain superfamily||Tetrahydrofolate dehydrogenase/cyclohydrolase, conserved site	ENSG00000065911
SLC9A7	Cation/H+ exchanger||Cation/H+ exchanger, CPA1 family||Na+/H+ exchanger||Na+/H+ exchanger, isoform 6 (NHE6)	ENSG00000065923
PPP2R5A	Armadillo-like helical||Armadillo-type fold||Protein phosphatase 2A, regulatory B subunit, B56	ENSG00000066027
DIP2B	AMP-dependent synthetase/ligase||-||DMAP1-binding domain	ENSG00000066084
SMARCD1	SWIB/MDM2 domain superfamily||SWIB/MDM2 domain||-||SWIB domain||SWI/SNF-related matrix-associated actin-dependent regulator of chromatin subfamily D member 1	ENSG00000066117
ASPM	IQ motif, EF-hand binding site||Immunoglobulin-like fold||Abnormal spindle-like microcephaly-associated protein, ASH domain||Calponin homology domain||Armadillo-type fold||Abnormal spindle-like microcephaly-associated protein||CH domain superfamily||P-loop containing nucleoside triphosphate hydrolase	ENSG00000066279
ZBTB11	-||SKP1/BTB/POZ domain superfamily||Zinc finger C2H2 superfamily||Zinc finger C2H2-type||BTB/POZ domain	ENSG00000066422
THUMPD1	THUMP domain||-	ENSG00000066654
ARFGEF1	Guanine nucleotide exchange factor, N-terminal||-||Sec7, C-terminal domain superfamily||Sec7 domain superfamily||Sec7, C-terminal||Sec7 domain||Mon2, dimerisation and cyclophilin-binding domain||Armadillo-type fold	ENSG00000066777
FECH	Ferrochelatase, C-terminal||Ferrochelatase, N-terminal||Ferrochelatase||-||Ferrochelatase, active site	ENSG00000066926
MYO9A	Rho GTPase activation protein||IQ motif, EF-hand binding site||Kinesin motor domain superfamily||Class IX myosin, motor domain||Ubiquitin-like domain superfamily||Unconventional myosin-IXa||-||Rho GTPase-activating protein domain||Myosin head, motor domain||Ras-associating (RA) domain||Protein kinase C-like, phorbol ester/diacylglycerol-binding domain||P-loop containing nucleoside triphosphate hy…	ENSG00000066933
PFKP	ATP-dependent 6-phosphofructokinase, eukaryotic-type||Phosphofructokinase domain||Phosphofructokinase superfamily||Phosphofructokinase, conserved site||ATP-dependent 6-phosphofructokinase	ENSG00000067057
IDI1	NUDIX hydrolase domain||Isopentenyl-diphosphate delta-isomerase, type 1||NUDIX hydrolase-like domain superfamily	ENSG00000067064
SP100	Zinc finger, PHD-type, conserved site||High mobility group box domain superfamily||Bromodomain||Zinc finger, FYVE/PHD-type||SAND-like domain superfamily||Bromodomain-like superfamily||High mobility group box domain||SAND domain||-||Zinc finger, PHD-type||Zinc finger, PHD-finger||HSR domain	ENSG00000067066
KLF6	Zinc finger C2H2 superfamily||Zinc finger C2H2-type	ENSG00000067082
TRAM1	Translocation associated membrane protein||TRAM1-like protein||TRAM/LAG1/CLN8 homology domain||Sphingosine N-acyltransferase Lag1/Lac1-like	ENSG00000067167
DNTTIP2	-||Fcf2 pre-rRNA processing	ENSG00000067334
TP53BP1	Tumour suppressor p53-binding protein-1 Tudor domain||-||BRCT domain superfamily||BRCT domain||Ribosomal protein L2, domain 2	ENSG00000067369
RHOA	P-loop containing nucleoside triphosphate hydrolase||Small GTPase superfamily, Rho type||Small GTP-binding protein domain||Small GTPase superfamily	ENSG00000067560
DHX8	Helicase, C-terminal||Domain of unknown function DUF1605||-||S1 domain||DNA/RNA helicase, ATP-dependent, DEAH-box type, conserved site||Helicase superfamily 1/2, ATP-binding domain||Nucleic acid-binding, OB-fold||P-loop containing nucleoside triphosphate hydrolase||Helicase-associated domain||RNA-binding domain, S1	ENSG00000067596
IARS2	Methionyl/Valyl/Leucyl/Isoleucyl-tRNA synthetase, anticodon-binding||Rossmann-like alpha/beta/alpha sandwich fold||Isoleucine-tRNA ligase, type 1||Valyl/Leucyl/Isoleucyl-tRNA synthetase, editing domain||Zinc finger, FPG/IleRS-type||Aminoacyl-tRNA synthetase, class Ia, anticodon-binding||Aminoacyl-tRNA synthetase, class I, conserved site||Isoleucine-tRNA ligase||Isoleucyl tRNA synthetase type 1, a…	ENSG00000067704
CBFB	Core-binding factor, beta subunit||Core-binding factor, beta subunit superfamily	ENSG00000067955
FGFR3	Tyrosine-protein kinase, active site||Immunoglobulin I-set||Serine-threonine/tyrosine-protein kinase, catalytic domain||Immunoglobulin-like domain superfamily||Fibroblast growth factor receptor family||Protein kinase domain||Protein kinase, ATP binding site||Immunoglobulin-like domain||Immunoglobulin subtype||Immunoglobulin subtype 2||Immunoglobulin-like fold||-||Protein kinase-like domain superf…	ENSG00000068078
MEF2A	Transcription factor, MADS-box superfamily||Holliday junction regulator protein family C-terminal||MADS MEF2-like||Transcription factor, MADS-box	ENSG00000068305
PRR11	-	ENSG00000068489
ATP11A	P-type ATPase, C-terminal||Probable phospholipid-transporting ATPase IH||HAD superfamily||P-type ATPase, subfamily IV||P-type ATPase, cytoplasmic domain N||P-type ATPase, A domain superfamily||-||P-type ATPase, phosphorylation site||HAD-like superfamily||P-type ATPase||P-type ATPase, transmembrane domain superfamily||P-type ATPase, N-terminal	ENSG00000068650
LAPTM4A	Lysosomal-associated transmembrane protein 4/5||Lysosomal-associated transmembrane protein, 4A/5	ENSG00000068697
KIF2A	Kinesin motor domain, conserved site||Kinesin-like protein||Kinesin motor domain||P-loop containing nucleoside triphosphate hydrolase||-||Kinesin motor domain superfamily	ENSG00000068796
PSME4	Proteasome activator complex subunit 4||-||Proteasome activator complex subunit 4 C-terminal domain||Armadillo-like helical||Armadillo-type fold||Proteasome activator Blm10, mid region	ENSG00000068878
ERLEC1	Mannose-6-phosphate receptor binding domain superfamily||Protein OS9-like	ENSG00000068912
NUP133	Nucleoporin, Nup133/Nup155-like, C-terminal||Nuclear pore complex protein Nup133-like||WD40/YVTN repeat-like-containing domain superfamily	ENSG00000069248
NUCKS1	Nuclear ubiquitous casein and cyclin-dependent kinase substrate 1	ENSG00000069275
VPS35	Armadillo-type fold||Vacuolar protein sorting-associated protein 35||-	ENSG00000069329
DNAJA2	Chaperone J-domain superfamily||HSP40/DnaJ peptide-binding||Heat shock protein DnaJ, cysteine-rich domain superfamily||Heat shock protein DnaJ, cysteine-rich domain||-||Chaperone DnaJ, C-terminal||DnaJ domain||Chaperone DnaJ||DnaJ domain, conserved site	ENSG00000069345
CLEC2D	Natural killer cell receptor-like, C-type lectin-like domain||C-type lectin-like||C-type lectin-like/link domain superfamily||-||C-type lectin fold	ENSG00000069493
NEDD4	WW domain superfamily||-||C2 domain superfamily||HECT domain||E3 ubiquitin-protein ligase, SMURF1 type||C2 domain||HECT, E3 ligase catalytic domain||WW domain	ENSG00000069869
MAPK6	Protein kinase-like domain superfamily||Protein kinase, ATP binding site||Protein kinase domain||Mitogen-activated protein (MAP) kinase, ERK3/4||Serine/threonine-protein kinase, active site	ENSG00000069956
LRP6	LDL receptor-like superfamily||Low-density lipoprotein (LDL) receptor class A, conserved site||Low density lipoprotein receptor-related protein 5/6||LDLR class B repeat||-||Six-bladed beta-propeller, TolB-like||Low-density lipoprotein (LDL) receptor class A repeat||EGF-like domain	ENSG00000070018
ELP1	WD40/YVTN repeat-like-containing domain superfamily||Elongator complex protein 1||-	ENSG00000070061
SLC44A1	Choline transporter-like||-	ENSG00000070214
EXOC5	-||Exocyst complex component EXOC5/Sec10||Exocyst complex component Sec10-like	ENSG00000070367
PABPC1	RNA recognition motif domain, eukaryote||RNA recognition motif domain||-||Polyadenylate-binding protein/Hyperplastic disc protein||RNA-binding domain superfamily||Polyadenylate binding protein, human types 1, 2, 3, 4||PABC (PABP) domain||Nucleotide-binding alpha-beta plait domain superfamily	ENSG00000070756
CSNK2A2	Protein kinase, ATP binding site||Protein kinase-like domain superfamily||Protein kinase domain||Serine/threonine-protein kinase, active site	ENSG00000070770
PTPN21	FERM conserved site||FERM, C-terminal PH-like domain||Ubiquitin-like domain superfamily||Protein-tyrosine phosphatase, non-receptor type-14, -21||-||FERM superfamily, second domain||PH-like domain superfamily||Protein-tyrosine phosphatase-like||Protein-tyrosine phosphatase, active site||FERM, N-terminal||FERM domain||Tyrosine specific protein phosphatases domain||PTP type protein phosphatase||FER…	ENSG00000070778
EIF2B3	-||Nucleotidyl transferase domain||Trimeric LpxA-like superfamily||Nucleotide-diphospho-sugar transferases	ENSG00000070785
TCOF1	Treacher Collins syndrome, treacle||LIS1 homology motif||-||Treacle-like, Treacher Collins Syndrome	ENSG00000070814
ATP2B1	P-type ATPase, phosphorylation site||P-type ATPase, cytoplasmic domain N||Plasma membrane calcium-transporting ATPase 1||P-type ATPase, A domain superfamily||Cation-transporting P-type ATPase, N-terminal||HAD superfamily||Plasma membrane calcium transporting P-type ATPase, C-terminal||Cation-transporting P-type ATPase, C-terminal||P-type ATPase, subfamily IIB||P-type ATPase||P-type ATPase, transm…	ENSG00000070961
MAP4K4	Protein kinase, ATP binding site||Protein kinase-like domain superfamily||Protein kinase domain||Citron homology (CNH) domain||-||Serine/threonine-protein kinase, active site	ENSG00000071054
WDR1	WD40-repeat-containing domain superfamily||WD40-repeat-containing domain||WD40 repeat||Nitrous oxide reductase, N-terminal||Quinoprotein alcohol dehydrogenase-like superfamily||G-protein beta WD-40 repeat||WD40 repeat, conserved site||WD40/YVTN repeat-like-containing domain superfamily	ENSG00000071127
SNX13	Sorting nexin-13, PX domain||SNX13, RGS domain||Phox homologous domain||RGS domain||-||Sorting nexin, C-terminal||PX domain superfamily||Phox-associated domain||RGS domain superfamily	ENSG00000071189
ARHGAP10	GRAF2, SH3 domain||Rho GTPase activation protein||SH3-like domain superfamily||Pleckstrin homology domain||SH3 domain||Rho GTPase-activating protein 10||AH/BAR domain superfamily||Rho GTPase-activating protein domain||PH-like domain superfamily	ENSG00000071205
RPS6KA2	Protein kinase domain||Protein kinase, C-terminal||AGC-kinase, C-terminal||Protein kinase, ATP binding site||Protein kinase-like domain superfamily||Serine/threonine-protein kinase, active site||Ribosomal protein S6 kinase II	ENSG00000071242
SEL1L	Sel1-like repeat||Tetratricopeptide-like helical domain superfamily||Fibronectin type II domain||Fibronectin type II domain superfamily||Kringle-like fold	ENSG00000071537
TRIB2	Protein kinase-like domain superfamily||Protein kinase domain||Pseudokinase tribbles family/serine-threonine-protein kinase 40	ENSG00000071575
DAZAP1	DAZ-associated protein 1, RNA recognition motif 2||RNA-binding domain superfamily||RNA recognition motif domain||Nucleotide-binding alpha-beta plait domain superfamily||DAZ-associated protein 1, RNA recognition motif 1	ENSG00000071626
HLTF	Zinc finger, RING-type, conserved site||P-loop containing nucleoside triphosphate hydrolase||HIRAN domain||Helicase, C-terminal||Zinc finger, RING/FYVE/PHD-type||SNF2-related, N-terminal domain||Zinc finger, RING-type||SNF2-like, N-terminal domain superfamily||Helicase superfamily 1/2, ATP-binding domain	ENSG00000071794
FAM50A	XAP5 protein	ENSG00000071859
SLC6A15	Sodium:neurotransmitter symporter||-||Sodium:neurotransmitter symporter, orphan||Sodium:neurotransmitter symporter superfamily	ENSG00000072041
ALDH3A2	Aldehyde dehydrogenase, glutamic acid active site||Aldehyde dehydrogenase, cysteine active site||Aldehyde dehydrogenase, N-terminal||-||Aldehyde/histidinol dehydrogenase||Aldehyde dehydrogenase NAD(P)-dependent||Aldehyde dehydrogenase domain||Aldehyde dehydrogenase, C-terminal	ENSG00000072210
TFRC	Transferrin receptor-like, dimerisation domain||Transferrin receptor protein 1/2, PA domain||Peptidase M28||-||PA domain||Transferrin receptor protein 1||Glutamate carboxypeptidase 2-like||Transferrin receptor-like, dimerisation domain superfamily	ENSG00000072274
AFF4	Transcription factor AF4/FMR2	ENSG00000072364
MPP5	P-loop containing nucleoside triphosphate hydrolase||L27 domain||MAGUK p55 subfamily member 5||PDZ superfamily||L27 domain superfamily||L27-N||L27 domain, C-terminal||Guanylate kinase/L-type calcium channel beta subunit||Guanylate kinase-like domain||-||Guanylate kinase, conserved site||PDZ domain||SH3 domain||MPP5, SH3 domain||SH3-like domain superfamily	ENSG00000072415
SMC1A	Structural maintenance of chromosomes protein 1A, metazoan||SMCs flexible hinge superfamily||-||P-loop containing nucleoside triphosphate hydrolase||SMCs flexible hinge||Structural maintenance of chromosomes protein||RecF/RecN/SMC, N-terminal	ENSG00000072501
MARK2	Serine/threonine-protein kinase, active site||Kinase associated domain 1 (KA1)||Protein kinase-like domain superfamily||Ubiquitin-associated domain||KA1 domain/Ssp2, C-terminal||-||Protein kinase domain||Serine/threonine-protein kinase MARK/par1||Protein kinase, ATP binding site	ENSG00000072518
NFATC3	IPT domain||p53-like transcription factor, DNA-binding||Rel homology dimerisation domain||Rel homology domain (RHD), DNA-binding domain||Rel homology domain (RHD), DNA-binding domain superfamily||Immunoglobulin-like fold||-||Nuclear factor of activated T cells (NFAT)||Immunoglobulin E-set	ENSG00000072736
FBXW11	G-protein beta WD-40 repeat||WD40 repeat, conserved site||WD40/YVTN repeat-like-containing domain superfamily||-||F-box-like domain superfamily||D domain of beta-TrCP||WD40-repeat-containing domain||WD40-repeat-containing domain superfamily||F-box domain||WD40 repeat	ENSG00000072803
TP63	p53, DNA-binding domain||Sterile alpha motif domain||p53-like tetramerisation domain superfamily||Tumour protein p63, SAM domain||Sterile alpha motif/pointed domain superfamily||Tumour protein p63||p53 tumour suppressor family||p53/RUNT-type transcription factor, DNA-binding domain superfamily||p53, tetramerisation domain||p53-like transcription factor, DNA-binding	ENSG00000073282
PDE8A	3'5'-cyclic nucleotide phosphodiesterase, catalytic domain||HD/PDEase domain||-||PAS domain||PAS domain superfamily||PAS fold||3'5'-cyclic nucleotide phosphodiesterase, conserved site||3'5'-cyclic nucleotide phosphodiesterase||3'5'-cyclic nucleotide phosphodiesterase, catalytic domain superfamily	ENSG00000073417
KDM5A	ARID DNA-binding domain||Zinc finger, C5HC2-type||ARID DNA-binding domain superfamily||Zinc finger, PHD-type, conserved site||Zinc finger, FYVE/PHD-type||JmjC domain||Lysine-specific demethylase-like domain||Zinc finger, PHD-finger||JmjN domain||Zinc finger, PHD-type||Zinc finger, RING/FYVE/PHD-type	ENSG00000073614
PPP2R3A	EF-hand domain||-||EF-hand domain pair||EF-Hand 1, calcium-binding site	ENSG00000073711
FERMT2	-||Pleckstrin homology domain||Kindlin/fermitin, PH domain||FERM domain||Kindlin/fermitin||FERM central domain||Band 4.1 domain||PH-like domain superfamily||FERM superfamily, second domain	ENSG00000073712
IGF2BP2	RNA recognition motif domain||Insulin-like growth factor 2 mRNA-binding protein 2||K Homology domain, type 1||IGF2BP2, RNA recognition motif 1||K Homology domain||RNA-binding domain superfamily||K Homology domain, type 1 superfamily||Nucleotide-binding alpha-beta plait domain superfamily	ENSG00000073792
PICALM	-||ENTH domain||AP180 N-terminal homology (ANTH) domain||ENTH/VHS||Phosphatidylinositol-binding clathrin assembly protein||Phosphoinositide-binding clathrin adaptor, domain 2	ENSG00000073921
CLASP1	TOG domain||CLIP-associating protein 1||CLASP N-terminal domain||Armadillo-like helical||HEAT, type 2||Armadillo-type fold	ENSG00000074054
NOTCH3	EGF-like calcium-binding, conserved site||EGF-like domain||EGF-type aspartate/asparagine hydroxylation site||Notch-like domain superfamily||Neurogenic locus Notch 3||Notch, NODP domain||EGF-like, conserved site||Notch domain||Growth factor receptor cysteine-rich domain superfamily||Notch, NOD domain||-||EGF-like calcium-binding domain||Ankyrin repeat-containing domain superfamily||Notch||Domain o…	ENSG00000074181
CLNS1A	PH-like domain superfamily||ICln||-	ENSG00000074201
NCBP3	Nuclear cap-binding protein subunit 3||Nucleotide-binding alpha-beta plait domain superfamily||-	ENSG00000074356
MGLL	Alpha/Beta hydrolase fold||Serine aminopeptidase, S33||Alpha/beta hydrolase fold-1	ENSG00000074416
NTN4	Tissue inhibitor of metalloproteinases-like, OB-fold||Netrin-4, NTR domain||Laminin, N-terminal domain superfamily||Netrin domain||Laminin EGF domain||Netrin module, non-TIMP type||Laminin, N-terminal	ENSG00000074527
DPP8	Peptidase S9, prolyl oligopeptidase, catalytic domain||Dipeptidylpeptidase IV, N-terminal domain superfamily||Alpha/Beta hydrolase fold||Dipeptidylpeptidase IV, N-terminal domain||-	ENSG00000074603
LMAN1	Legume-like lectin||Protein ERGIC-53||Concanavalin A-like lectin/glucanase domain superfamily	ENSG00000074695
ACTR6	Actin family||-||Actin-related protein 6	ENSG00000075089
EIF4G3	W2 domain||Armadillo-type fold||Initiation factor eIF-4 gamma, MA3||MIF4G-like domain superfamily||Eukaryotic translation initiation factor 4 gamma 3||MIF4G-like, type 3	ENSG00000075151
SEMA3A	Immunoglobulin subtype||Immunoglobulin-like fold||-||Semaphorin||Immunoglobulin-like domain superfamily||PSI domain||WD40/YVTN repeat-like-containing domain superfamily||Immunoglobulin-like domain||Sema domain||Sema domain superfamily	ENSG00000075213
GTSE1	G2 and S phase-expressed protein 1, N-terminal||Proline/serine-rich coiled-coil protein 1/G2 and S phase-expressed protein 1||G2 and S phase-expressed protein 1	ENSG00000075218
SEMA3C	Sema domain superfamily||Immunoglobulin-like domain superfamily||PSI domain||WD40/YVTN repeat-like-containing domain superfamily||Immunoglobulin I-set||Immunoglobulin-like domain||Sema domain||Immunoglobulin subtype||Semaphorin||-||Immunoglobulin-like fold	ENSG00000075223
CELSR1	EGF-like calcium-binding domain||Laminin G domain||Cadherin-like||GPCR, family 2, secretin-like||GPS motif||Laminin EGF domain||GPCR family 2, extracellular hormone receptor domain superfamily||GPCR, family 2-like||Cadherin||GPCR, family 2, extracellular hormone receptor domain||EGF-like domain||GAIN domain, N-terminal||EGF-type aspartate/asparagine hydroxylation site||Concanavalin A-like lectin/…	ENSG00000075275
ZNF638	Matrin/U1-C-like, C2H2-type zinc finger||Zinc finger protein 638||Zinc finger, double-stranded RNA binding||RNA recognition motif domain||Zinc finger C2H2-type||-||Matrin/U1-C, C2H2-type zinc finger||RNA-binding domain superfamily||Nucleotide-binding alpha-beta plait domain superfamily||Zinc finger C2H2 superfamily	ENSG00000075292
RASAL2	Domain of unknown function DUF3498||C2 domain superfamily||Ras GTPase-activating proteins||Rho GTPase activation protein||Ras GTPase-activating protein, conserved site||Pleckstrin homology domain||Ras GTPase-activating domain||C2 domain	ENSG00000075391
ZNF37A	Zinc finger C2H2-type||Zinc finger C2H2 superfamily||Krueppel-associated box||KRAB domain superfamily	ENSG00000075407
MARK3	Serine/threonine-protein kinase MARK3||Serine/threonine-protein kinase MARK/par1||Protein kinase domain||Protein kinase, ATP binding site||Ubiquitin-associated domain||KA1 domain/Ssp2, C-terminal||Protein kinase-like domain superfamily||Serine/threonine-protein kinase, active site||Kinase associated domain 1 (KA1)	ENSG00000075413
FNDC3B	Immunoglobulin-like fold||-||Fibronectin type III||Fibronectin type III superfamily	ENSG00000075420
FOSL2	Basic-leucine zipper domain||Fos-related antigen 2||AP-1 transcription factor	ENSG00000075426
FRYL	Armadillo-type fold||Cell morphogenesis central region||Cell morphogenesis protein C-terminal||-||Cell morphogenesis protein N-terminal	ENSG00000075539
ACTB	Actin family||-||Actin, conserved site||Actin/actin-like conserved site	ENSG00000075624
MOCOS	Pyruvate kinase-like, insert domain superfamily||Pyridoxal phosphate-dependent transferase, major domain||Pyridoxal phosphate-dependent transferase||MOSC, N-terminal beta barrel||Pyridoxal phosphate-dependent transferase domain 1||Molybdenum cofactor sulfurase, C-terminal||Aminotransferase class V domain||Molybdenum cofactor sulfurase	ENSG00000075643
DLG1	SH3-like domain superfamily||Guanylate kinase, conserved site||PDZ domain||SH3 domain||-||Guanylate kinase-like domain||L27-1||Guanylate kinase/L-type calcium channel beta subunit||PDZ-associated domain of NMDA receptors||PDZ superfamily||L27 domain superfamily||Disks large 1-like||P-loop containing nucleoside triphosphate hydrolase||L27 domain||Disks large homologue 1, N-terminal PEST domain	ENSG00000075711
RAB7A	P-loop containing nucleoside triphosphate hydrolase||Small GTP-binding protein domain||Small GTPase superfamily	ENSG00000075785
SART3	HAT (Half-A-TPR) repeat||SART3, RNA recognition motif 2||SART3, RNA recognition motif 1||-||RNA recognition motif domain||Nucleotide-binding alpha-beta plait domain superfamily||RNA-binding domain superfamily||Tetratricopeptide-like helical domain superfamily||LSM-interacting domain	ENSG00000075856
MCM6	MCM domain||MCM N-terminal domain||P-loop containing nucleoside triphosphate hydrolase||Nucleic acid-binding, OB-fold||Mini-chromosome maintenance protein||MCM OB domain||Mini-chromosome maintenance, conserved site||DNA replication licensing factor Mcm6	ENSG00000076003
BAZ2A	Bromodomain||BAZ2A/BAZ2B, bromodomain||Zinc finger, FYVE/PHD-type||DDT domain||Zinc finger, PHD-finger||WHIM2 domain||Zinc finger, PHD-type||Zinc finger, RING/FYVE/PHD-type||Bromodomain, conserved site||AT hook, DNA-binding motif||Methyl-CpG DNA binding||WHIM1 domain||Bromodomain-like superfamily||DNA-binding domain superfamily||Bromodomain adjacent to zinc finger domain protein 2A||-	ENSG00000076108
FMO4	Flavin monooxygenase-like||FAD/NAD(P)-binding domain superfamily||Flavin monooxygenase FMO||Flavin monooxygenase (FMO) 4	ENSG00000076258
PLXNA2	WD40/YVTN repeat-like-containing domain superfamily||PSI domain||Rho GTPase activation protein||Plexin, cytoplasmic RasGAP domain||Sema domain||Plexin family||Immunoglobulin E-set||Plexin repeat||Immunoglobulin-like fold||IPT domain||Sema domain superfamily	ENSG00000076356
ANKRD13A	Ubiquitin interacting motif||-||Ankyrin repeat-containing domain||Ankyrin repeat domain-containing protein 13||Ankyrin repeat||Ankyrin repeat-containing domain superfamily	ENSG00000076513
TPD52	Tumour protein D52||-	ENSG00000076554
NT5C2	HAD-like superfamily||HAD superfamily||HAD-superfamily hydrolase, subfamily IG, 5'-nucleotidase||Purine 5'-nucleotidase||-	ENSG00000076685
MBNL3	Zinc finger, CCCH-type	ENSG00000076770
TOP2B	DNA topoisomerase, type IIA, subunit B, domain 2||DNA topoisomerase II, eukaryotic-type||Histidine kinase/HSP90-like ATPase superfamily||C-terminal associated domain of TOPRIM||DNA topoisomerase, type IIA||DTHCT||DNA topoisomerase, type IIA, subunit A/ C-terminal, alpha-beta||Ribosomal protein S5 domain 2-type fold||DNA topoisomerase 2, TOPRIM domain||DNA topoisomerase, type IIA, subunit B, C-ter…	ENSG00000077097
TM9SF3	Nonaspanin (TM9SF)	ENSG00000077147
DNAJC10	Thioredoxin domain||-||ERdj5, C-terminal thioredoxin domain||ERdj5, first thioredoxin domain||Chaperone J-domain superfamily||Thioredoxin, conserved site||DnaJ homologue subfamily C member 10||Thioredoxin-like superfamily||DnaJ domain	ENSG00000077232
USP33	Peptidase C19, ubiquitin carboxyl-terminal hydrolase||Zinc finger, RING/FYVE/PHD-type||DUSP-like superfamily||-||Peptidase C19, ubiquitin-specific peptidase, DUSP domain||Ubiquitin specific protease, conserved site||Papain-like cysteine peptidase superfamily||Ubiquitin specific protease domain||Zinc finger, UBP-type	ENSG00000077254
DYNC1I2	-||WD40-repeat-containing domain||WD40-repeat-containing domain superfamily||WD40 repeat||Cytoplasmic dynein 1 intermediate chain 1/2||WD40/YVTN repeat-like-containing domain superfamily	ENSG00000077380
CAPZB	F-actin-capping protein subunit alpha/beta||F-actin-capping protein subunit beta||F-actin capping protein, beta subunit, conserved site	ENSG00000077549
JADE1	Zinc finger, FYVE/PHD-type||Zinc finger, PHD-type, conserved site||Enhancer of polycomb-like, N-terminal||-||Zinc finger, PHD-type||Zinc finger, PHD-finger||Zinc finger, RING/FYVE/PHD-type||Extended PHD (ePHD) domain	ENSG00000077684
FAP	-||Peptidase S9, serine active site||Dipeptidylpeptidase IV, N-terminal domain superfamily||Alpha/Beta hydrolase fold||Dipeptidylpeptidase IV, N-terminal domain||Dipeptidyl peptidase FAP||Peptidase S9, prolyl oligopeptidase, catalytic domain	ENSG00000078098
ACER3	Ceramidase||-	ENSG00000078124
UBE2K	Ubiquitin-associated domain||Ubiquitin-conjugating enzyme, active site||-||Ubiquitin-conjugating enzyme E2||Ubiquitin-conjugating enzyme/RWD-like||UBA-like superfamily	ENSG00000078140
N4BP2	UBA-like superfamily||Smr domain superfamily||Ubiquitin system component Cue||Smr domain||P-loop containing nucleoside triphosphate hydrolase||Domain of unknown function DUF1771||-	ENSG00000078177
TIGAR	Histidine phosphatase superfamily, clade-1||Phosphoglycerate/bisphosphoglycerate mutase, active site||Histidine phosphatase superfamily	ENSG00000078237
SYNJ2	Synaptojanin-2||RNA-binding domain superfamily||Nucleotide-binding alpha-beta plait domain superfamily||Endonuclease/exonuclease/phosphatase||SAC domain||Synaptojanin-2, RNA recognition motif||Endonuclease/exonuclease/phosphatase superfamily||RNA recognition motif domain||Inositol polyphosphate-related phosphatase||Domain of unknown function DUF1866||-	ENSG00000078269
GNB1	G-protein beta WD-40 repeat||WD40 repeat, conserved site||WD40/YVTN repeat-like-containing domain superfamily||G-protein, beta subunit||Guanine nucleotide-binding protein, beta subunit||WD40-repeat-containing domain||WD40-repeat-containing domain superfamily||WD40 repeat	ENSG00000078369
HOXA9	Homeobox domain||Hox9, N-terminal activation domain||Homeobox domain, metazoa||Homeobox protein HXA9/HXB9/HXC9||Homeobox-like domain superfamily||Homeobox, conserved site	ENSG00000078399
MLLT10	Zinc finger, RING/FYVE/PHD-type||-||Zinc finger, PHD-type||Zinc finger, PHD-finger||Zinc finger, FYVE/PHD-type||Zinc finger, PHD-type, conserved site||Extended PHD (ePHD) domain	ENSG00000078403
NRDC	Peptidase M16, C-terminal||Peptidase M16, zinc-binding site||Peptidase M16, N-terminal||Metalloenzyme, LuxS/M16 peptidase-like||Peptidase M16, middle/third domain	ENSG00000078618
PCM1	Pericentriolar material 1 protein, C-terminal||Pericentriolar material 1 protein	ENSG00000078674
ITCH	E3 ubiquitin-protein ligase, SMURF1 type||C2 domain||HECT, E3 ligase catalytic domain||WW domain||WW domain superfamily||-||C2 domain superfamily||HECT domain	ENSG00000078747
PKD2L2	Polycystic kidney disease type 2 protein||Polycystin cation channel, PKD1/PKD2||-	ENSG00000078795
THOC1	-||Death domain||THO complex, subunit THOC1||Death-like domain superfamily	ENSG00000079134
XRCC5	von Willebrand factor, type A||Ku, C-terminal domain superfamily||Ku70/Ku80 beta-barrel domain||-||Ku80||Ku70/Ku80 C-terminal arm||Ku70/Ku80, N-terminal alpha/beta||Ku, C-terminal||von Willebrand factor A-like domain superfamily||SPOC-like, C-terminal domain superfamily	ENSG00000079246
SAR1A	Small GTPase superfamily, ARF/SAR type||P-loop containing nucleoside triphosphate hydrolase||Small GTPase superfamily, SAR1-type||Small GTP-binding protein domain	ENSG00000079332
SENP1	-||Ulp1 protease family, C-terminal catalytic domain||Papain-like cysteine peptidase superfamily	ENSG00000079387
FDFT1	Trans-Isoprenyl Diphosphate Synthases, head-to-head||-||Squalene/phytoene synthase||Squalene/phytoene synthase, conserved site||Isoprenoid synthase domain superfamily||Squalene synthase-like	ENSG00000079459
DDX1	-||B30.2/SPRY domain||Helicase, C-terminal||Helicase superfamily 1/2, ATP-binding domain||SPRY domain||RNA helicase, DEAD-box type, Q motif||P-loop containing nucleoside triphosphate hydrolase||Concanavalin A-like lectin/glucanase domain superfamily||DEAD/DEAH box helicase domain	ENSG00000079785
CRYBG3	Beta/gamma crystallin||Gamma-crystallin-like||Ricin B, lectin domain||Ricin B-like lectins	ENSG00000080200
RIF1	Armadillo-type fold||Telomere-associated protein Rif1||-||Armadillo-like helical||Telomere-associated protein Rif1, N-terminal	ENSG00000080345
RAB21	Small GTPase superfamily||Small GTP-binding protein domain||P-loop containing nucleoside triphosphate hydrolase	ENSG00000080371
SRCAP	AT hook, DNA-binding motif||P-loop containing nucleoside triphosphate hydrolase||Helicase superfamily 1/2, ATP-binding domain||Helicase, C-terminal||SNF2-like, N-terminal domain superfamily||-||Helicase/SANT-associated domain||SNF2-related, N-terminal domain	ENSG00000080603
PUM3	-||Armadillo-like helical||Pumilio homology domain||Pumilio RNA-binding repeat||CPL domain||Armadillo-type fold	ENSG00000080608
PSEN1	Peptidase A22A, presenilin 1||Presenilin/signal peptide peptidase||Peptidase A22A, presenilin||-	ENSG00000080815
CPOX	Oxygen-dependent coproporphyrinogen III oxidase superfamily||Coproporphyrinogen III oxidase, conserved site||-||Coproporphyrinogen III oxidase, aerobic	ENSG00000080819
HSP90AA1	Heat shock protein Hsp90 family||Ribosomal protein S5 domain 2-type fold||Heat shock protein Hsp90, conserved site||HSP90, C-terminal domain||-||Histidine kinase/HSP90-like ATPase superfamily||Histidine kinase/HSP90-like ATPase||Heat shock protein Hsp90, N-terminal	ENSG00000080824
RBL1	Retinoblastoma-associated protein, B-box||Retinoblastoma-associated protein, A-box||Retinoblastoma protein family||Cyclin-like||Retinoblastoma-associated protein, C-terminal||Cyclin-like superfamily||-||Retinoblastoma-associated protein, N-terminal||Retinoblastoma-like protein 1	ENSG00000080839
NDC80	Ndc80 domain superfamily||Kinetochore protein Ndc80||-	ENSG00000080986
AP4E1	Adaptor protein complex AP-4, epsilon subunit||AP-4 complex subunit epsilon-1, C-terminal||Armadillo-like helical||-||Armadillo-type fold||Clathrin/coatomer adaptor, adaptin-like, N-terminal	ENSG00000081014
UBA5	-||Ubiquitin-activating enzyme||THIF-type NAD/FAD binding fold||D-isomer specific 2-hydroxyacid dehydrogenase, NAD-binding domain conserved site 1	ENSG00000081307
CDC14B	Protein-tyrosine phosphatase, catalytic||Dual specificity/tyrosine protein phosphatase, N-terminal||Dual specificity phosphatase, catalytic domain||Protein-tyrosine phosphatase, active site||Protein-tyrosine phosphatase-like||Tyrosine specific protein phosphatases domain||Dual specificity protein phosphatase domain||-	ENSG00000081377
DUSP12	Protein-tyrosine phosphatase-like||Dual specificity phosphatase, catalytic domain||Zinc finger C2H2-type||-||Dual specificity phosphatase||Dual specificity protein phosphatase 12||Dual specificity protein phosphatase domain||Tyrosine specific protein phosphatases domain	ENSG00000081721
PHLPP1	PPM-type phosphatase domain superfamily||Pleckstrin homology domain||Leucine-rich repeat, typical subtype||Leucine-rich repeat||PH-like domain superfamily||PPM-type phosphatase domain||Leucine-rich repeat domain superfamily	ENSG00000081913
ATP8B1	P-type ATPase, C-terminal||Phospholipid-transporting ATPase IC||P-type ATPase, subfamily IV||P-type ATPase, cytoplasmic domain N||P-type ATPase, A domain superfamily||-||P-type ATPase, phosphorylation site||HAD-like superfamily||P-type ATPase||P-type ATPase, transmembrane domain superfamily||P-type ATPase, N-terminal	ENSG00000081923
WDR70	WD40-repeat-containing domain superfamily||WD40-repeat-containing domain||WD40 repeat||WD40 repeat, conserved site||WD40/YVTN repeat-like-containing domain superfamily	ENSG00000082068
FYB1	-||FYN-binding protein||FYB, helically extended SH3 domain||SH3 domain||SH3-like domain superfamily||Helically-extended SH3 domain	ENSG00000082074
BZW1	MIF4G-like domain superfamily||W2 domain||Armadillo-type fold||-	ENSG00000082153
C5orf22	Uncharacterised protein family UPF0489||-	ENSG00000082213
CCNT2	Cyclin-T2||-||Cyclin-like||Cyclin, N-terminal||Cyclin-like superfamily	ENSG00000082258
FAM135A	Alpha/Beta hydrolase fold||Domain of unknown function DUF676, lipase-like||-||Protein FAM135	ENSG00000082269
COBLL1	-||Cordon-bleu, ubiquitin-like domain||WH2 domain	ENSG00000082438
GSK3B	Protein kinase, ATP binding site||Protein kinase-like domain superfamily||Glycogen synthase kinase-3 beta||Glycogen synthase kinase 3, catalytic domain||Protein kinase domain||Serine/threonine-protein kinase, active site	ENSG00000082701
ERC1	-||FIP-RBD, C-terminal domain superfamily||Rab-binding domain FIP-RBD||Active zone protein ELKS	ENSG00000082805
XPO1	Armadillo-type fold||Exportin-1/Importin-beta-like||Importin-beta, N-terminal domain||CRM1 C-terminal domain||-||Armadillo-like helical	ENSG00000082898
PALB2	WD40/YVTN repeat-like-containing domain superfamily||Partner and localiser of BRCA2, WD40 domain||WD40-repeat-containing domain superfamily||-	ENSG00000083093
DOP1A	-||Dopey, N-terminal	ENSG00000083097
KAT6A	Histone acetyltransferase KAT6A||Winged helix DNA-binding domain superfamily||Zinc finger, RING/FYVE/PHD-type||Winged helix-like DNA-binding domain superfamily||Zinc finger, PHD-type||-||Zinc finger, PHD-finger||Acyl-CoA N-acyltransferase||Linker histone H1/H5, domain H15||Histone acetyltransferase domain, MYST-type||Zinc finger, FYVE/PHD-type	ENSG00000083168
GRHL2	-||CP2 transcription factor	ENSG00000083307
TNPO1	-||Armadillo-like helical||Importin-beta, N-terminal domain||Armadillo-type fold	ENSG00000083312
DIS3	PIN-like domain superfamily||Ribonuclease II/R, conserved site||Rrp44-like cold shock domain||PIN domain||Nucleic acid-binding, OB-fold||Exosome complex exonuclease RRP44, S1 domain||-	ENSG00000083520
NUFIP1	Nuclear fragile X mental retardation-interacting protein 1, conserved domain||NUFIP1-like||Zinc finger C2H2-type||Zinc finger, double-stranded RNA binding	ENSG00000083635
PDS5B	Armadillo-type fold||-	ENSG00000083642
OXCT1	Coenzyme A transferase binding site||3-oxoacid CoA-transferase||3-oxoacid CoA-transferase, subunit A||Coenzyme A transferase family I||NagB/RpiA transferase-like||Coenzyme A transferase active site||3-oxoacid CoA-transferase, subunit B	ENSG00000083720
ZNF264	Zinc finger C2H2 superfamily||Zinc finger C2H2-type||Krueppel-associated box||KRAB domain superfamily	ENSG00000083844
FAT1	Cadherin-like||Concanavalin A-like lectin/glucanase domain superfamily||EGF-like, conserved site||Cadherin conserved site||Cadherin||EGF-like calcium-binding domain||Laminin G domain||EGF-like calcium-binding, conserved site||-||EGF-like domain||EGF-type aspartate/asparagine hydroxylation site	ENSG00000083857
YTHDC1	YTH domain||-	ENSG00000083896
CHMP2B	Snf7 family	ENSG00000083937
ZMPSTE24	Peptidase M48||CAAX prenyl protease 1||CAAX prenyl protease 1, N-terminal	ENSG00000084073
STARD7	START domain||START-like domain superfamily	ENSG00000084090
NOA1	P-loop containing nucleoside triphosphate hydrolase||GTP binding domain||Circularly permuted (CP)-type guanine nucleotide-binding (G) domain	ENSG00000084092
REST	Zinc finger C2H2 superfamily||Zinc finger C2H2-type||RE1-silencing transcription factor	ENSG00000084093
SSH1	Dual specificity phosphatase||Tyrosine specific protein phosphatases domain||Dual specificity protein phosphatase domain||Protein phosphatase Slingshot homologue 1||-||Dual specificity phosphatase, catalytic domain||DEK, C-terminal||Protein-tyrosine phosphatase, active site||Protein-tyrosine phosphatase-like	ENSG00000084112
APLP2	Proteinase inhibitor I2, Kunitz, conserved site||Amyloidogenic glycoprotein, copper-binding domain superfamily||Pancreatic trypsin inhibitor Kunitz domain superfamily||E2 domain superfamily||Pancreatic trypsin inhibitor Kunitz domain||Amyloidogenic glycoprotein, heparin-binding domain superfamily||Amyloidogenic glycoprotein, extracellular||PH-like domain superfamily||Amyloidogenic glycoprotein, h…	ENSG00000084234
WBP11	-||WW domain binding protein 11	ENSG00000084463
TXLNA	Taxilin family	ENSG00000084652
RAB10	Small GTP-binding protein domain||P-loop containing nucleoside triphosphate hydrolase||Small GTPase superfamily	ENSG00000084733
HADHA	6-phosphogluconate dehydrogenase, domain 2||-||3-hydroxyacyl-CoA dehydrogenase, NAD binding||Fatty acid oxidation complex, alpha subunit, mitochondrial||3-hydroxyacyl-CoA dehydrogenase, C-terminal||3-hydroxyacyl-CoA dehydrogenase, conserved site||ClpP/crotonase-like domain superfamily||NAD(P)-binding domain superfamily||Enoyl-CoA hydratase/isomerase||Enoyl-CoA hydratase/isomerase, conserved site|…	ENSG00000084754
ATRX	ADD domain||P-loop containing nucleoside triphosphate hydrolase||Zinc finger, FYVE/PHD-type||Helicase superfamily 1/2, ATP-binding domain||-||SNF2-like, N-terminal domain superfamily||SNF2-related, N-terminal domain||Zinc finger, RING/FYVE/PHD-type||Helicase, C-terminal	ENSG00000085224
MECOM	-||Zinc finger C2H2 superfamily||Zinc finger C2H2-type||SET domain||Mds1 and Evi1 complex locus protein	ENSG00000085276
PREP	Peptidase S9, serine active site||Alpha/Beta hydrolase fold||Peptidase S9A, prolyl oligopeptidase||-||Peptidase S9, prolyl oligopeptidase, catalytic domain||Peptidase S9A, N-terminal domain	ENSG00000085377
HACE1	-||HECT domain||Ankyrin repeat-containing domain||HECT, E3 ligase catalytic domain||Ankyrin repeat-containing domain superfamily||Ankyrin repeat	ENSG00000085382
SEH1L	Sec13/Seh1 family||WD40-repeat-containing domain superfamily||WD40-repeat-containing domain||Nucleoporin Seh1||WD40 repeat||G-protein beta WD-40 repeat||WD40/YVTN repeat-like-containing domain superfamily	ENSG00000085415
WDR47	CTLH, C-terminal LisH motif||WD40 repeat||LIS1 homology motif||Anaphase-promoting complex subunit 4, WD40 domain||WD40-repeat-containing domain superfamily||WD40-repeat-containing domain||-||WD40/YVTN repeat-like-containing domain superfamily||WD40 repeat, conserved site	ENSG00000085433
WDFY1	Zinc finger, FYVE-related||Zinc finger, RING/FYVE/PHD-type||WD40/YVTN repeat-like-containing domain superfamily||G-protein beta WD-40 repeat||WD40 repeat, conserved site||Zinc finger, FYVE/PHD-type||WD40 repeat||FYVE zinc finger||WD40-repeat-containing domain superfamily||WD40-repeat-containing domain	ENSG00000085449
SLC25A24	EF-Hand 1, calcium-binding site||-||Mitochondrial carrier protein||Mitochondrial carrier domain superfamily||EF-hand domain pair||Mitochondrial substrate/solute carrier||EF-hand domain||Graves disease carrier protein	ENSG00000085491
MAP3K4	-||Serine/threonine-protein kinase, active site||Protein kinase, ATP binding site||Protein kinase-like domain superfamily||Protein kinase domain	ENSG00000085511
CPNE3	Copine||Copine, C2B domain||C2 domain||von Willebrand factor A-like domain superfamily||-||von Willebrand factor, type A||C2 domain superfamily	ENSG00000085719
RRN3	RNA polymerase I specific transcription initiation factor RRN3	ENSG00000085721
CTTN	SH3-like domain superfamily||Cortactin, SH3 domain||Cortactin||SH3 domain||Hs1/Cortactin||-	ENSG00000085733
MTIF2	Translation initiation factor IF- 2||Translation protein, beta-barrel domain superfamily||Translation initiation factor IF-2, domain 3 superfamily||-||Transcription factor, GTP-binding domain||Translation initiation factor IF- 2, domain 3||P-loop containing nucleoside triphosphate hydrolase||Translation initiation factor aIF-2, bacterial-like||Small GTP-binding protein domain	ENSG00000085760
DDHD2	Sterile alpha motif domain||WWE domain superfamily||Sterile alpha motif/pointed domain superfamily||DDHD domain||WWE domain||-	ENSG00000085788
EPS15	EF-hand domain pair||EF-Hand 1, calcium-binding site||EH domain||EF-hand domain||-||Ubiquitin interacting motif	ENSG00000085832
ORC1	Cdc6, C-terminal||Origin recognition complex, subunit 1||AAA+ ATPase domain||ATPase, AAA-type, core||P-loop containing nucleoside triphosphate hydrolase||Bromo adjacent homology (BAH) domain	ENSG00000085840
DNAJA1	HSP40/DnaJ peptide-binding||Heat shock protein DnaJ, cysteine-rich domain superfamily||Chaperone J-domain superfamily||Heat shock protein DnaJ, cysteine-rich domain||Chaperone DnaJ||DnaJ domain||Chaperone DnaJ, C-terminal||DnaJ domain, conserved site	ENSG00000086061
B4GALT1	Galactosyltransferase, C-terminal||Beta-1,4-galactosyltransferase||Galactosyltransferase, N-terminal||Nucleotide-diphospho-sugar transferases	ENSG00000086062
DIMT1	Ribosomal RNA adenine methylase transferase, conserved site||Ribosomal RNA adenine dimethylase||S-adenosyl-L-methionine-dependent methyltransferase||Ribosomal RNA adenine methylase transferase, N-terminal||Ribosomal RNA adenine methyltransferase KsgA/Erm||-	ENSG00000086189
IPO11	-||Armadillo-like helical||Armadillo-type fold||Importin-beta, N-terminal domain	ENSG00000086200
EIF2AK1	Protein kinase-like domain superfamily||Protein kinase, ATP binding site||Protein kinase domain||-||Serine/threonine-protein kinase, active site	ENSG00000086232
SEPHS1	PurM-like, N-terminal domain superfamily||Selenophosphate synthetase, class I||PurM-like, C-terminal domain||Selenophosphate synthetase||PurM-like, C-terminal domain superfamily||PurM-like, N-terminal domain	ENSG00000086475
FAT2	EGF-like domain||Laminin G domain||EGF-like calcium-binding domain||Cadherin conserved site||Cadherin||EGF-like, conserved site||Cadherin-like||Concanavalin A-like lectin/glucanase domain superfamily	ENSG00000086570
TMED2	GOLD domain superfamily||TMP21-related||GOLD domain	ENSG00000086598
TXLNG	Taxilin family	ENSG00000086712
HUWE1	UBA-like superfamily||E3 ubiquitin ligase, domain of unknown function DUF913||HECT, E3 ligase catalytic domain||WWE domain superfamily||Armadillo-type fold||E3 ubiquitin ligase, domain of unknown function DUF908||WWE domain||-||Ubiquitin-associated domain||Domain of unknown function DUF4414||HECT domain	ENSG00000086758
MTMR2	Myotubularin-like phosphatase domain||Tyrosine specific protein phosphatases domain||Myotubularin family||GRAM domain||Protein-tyrosine phosphatase, catalytic||PH-like domain superfamily||Protein-tyrosine phosphatase, active site||Protein-tyrosine phosphatase-like	ENSG00000087053
SRRT	RNA-binding domain superfamily||Protein of unknown function DUF3546||-||Nucleotide-binding alpha-beta plait domain superfamily||Arsenite-resistance protein 2	ENSG00000087087
LPCAT2	EF-Hand 1, calcium-binding site||EF-hand domain pair||Phospholipid/glycerol acyltransferase||EF-hand domain	ENSG00000087253
NOP14	Nucleolar protein 14	ENSG00000087269
L2HGDH	-||FAD/NAD(P)-binding domain superfamily||FAD dependent oxidoreductase	ENSG00000087299
TXNDC16	-||Thioredoxin domain||Thioredoxin-like superfamily	ENSG00000087301
GMCL1	BTB/Kelch-associated||BTB/POZ domain||SKP1/BTB/POZ domain superfamily	ENSG00000087338
KLHL42	SKP1/BTB/POZ domain superfamily||-||Kelch repeat type 1||BTB/POZ domain||BTB/Kelch-associated||Kelch-type beta propeller	ENSG00000087448
DNM1L	Dynamin, GTPase domain||Dynamin, GTPase region, conserved site||GTPase effector domain||-||Dynamin GTPase effector||Dynamin-1-like protein||Dynamin central domain||P-loop containing nucleoside triphosphate hydrolase||Dynamin superfamily||Dynamin-type guanine nucleotide-binding (G) domain||PH-like domain superfamily	ENSG00000087470
ERGIC2	Endoplasmic reticulum vesicle transporter, C-terminal||-	ENSG00000087502
TFAP2C	Transcription factor AP-2||Transcription factor AP-2, C-terminal||Transcription factor AP-2 gamma	ENSG00000087510
AURKA	Protein kinase, ATP binding site||Protein kinase-like domain superfamily||Protein kinase domain||Serine/threonine-protein kinase, active site||Aurora kinase A||Aurora kinase	ENSG00000087586
CNOT3	NOT2/NOT3/NOT5||CCR4-Not complex component, Not N-terminal domain||CCR4-NOT complex subunit 2/3/5, N-terminal domain superfamily||CCR4-NOT complex, subunit 3/ 5||-	ENSG00000088038
PTPN4	FERM superfamily, second domain||PH-like domain superfamily||PDZ superfamily||Protein-tyrosine phosphatase-like||Protein-tyrosine phosphatase, active site||FERM, N-terminal||FERM conserved site||FERM, C-terminal PH-like domain||Ubiquitin-like domain superfamily||FERM adjacent (FA)||-||FERM/acyl-CoA-binding protein superfamily||Band 4.1 domain||Protein-tyrosine phosphatase, catalytic||Protein-tyro…	ENSG00000088179
DDX18	Helicase superfamily 1/2, ATP-binding domain||DEAD/DEAH box helicase domain||P-loop containing nucleoside triphosphate hydrolase||RNA helicase, DEAD-box type, Q motif||Domain of unknown function DUF4217||ATP-dependent RNA helicase DEAD-box, conserved site||Helicase, C-terminal	ENSG00000088205
KHSRP	K Homology domain, type 1 superfamily||K Homology domain||Far upstream element-binding protein, C-terminal||K homology domain superfamily, prokaryotic type||K Homology domain, type 1	ENSG00000088247
DNMT3B	DNA methylase, C-5 cytosine-specific, active site||C-5 cytosine methyltransferase||PWWP domain||ADD domain||DNA (cytosine-5)-methyltransferase 3B, ADD domain||S-adenosyl-L-methionine-dependent methyltransferase||Zinc finger, FYVE/PHD-type	ENSG00000088305
TPX2	TPX2, C-terminal||TPX2 central domain||Aurora-A binding||TPX2	ENSG00000088325
CRLS1	CDP-alcohol phosphatidyltransferase||CDP-diacylglycerol--glycerol-3-phosphate 3-phosphatidyltransferase	ENSG00000088766
ATRN	EGF-like, conserved site||Galactose oxidase/kelch, beta-propeller||Spermadhesin, CUB domain superfamily||Attractin-like, C-type lectin-like domain||Kelch repeat type 1||Laminin EGF domain||PSI domain||Kelch-type beta propeller||C-type lectin-like/link domain superfamily||EGF-like domain||C-type lectin-like||Plexin repeat||C-type lectin fold||CUB domain	ENSG00000088812
XRN2	Putative 5-3 exonuclease||5'-3' exoribonuclease||5'-3' exoribonuclease type 2	ENSG00000088930
ESF1	-||NUC153	ENSG00000089048
SLC23A2	Xanthine/uracil permease||Solute carrier family 23 member 2||Xanthine/uracil/vitamin C permease	ENSG00000089057
KDM2B	Zinc finger, CXXC-type||Zinc finger, PHD-type||-||Zinc finger, PHD-finger||Zinc finger, RING/FYVE/PHD-type||Leucine-rich repeat, cysteine-containing subtype||JmjC domain||Leucine-rich repeat domain superfamily||F-box domain||Zinc finger, FYVE/PHD-type	ENSG00000089094
GCN1	Armadillo-like helical||TOG domain||Translational activator Gcn1||HEAT, type 2||Armadillo-type fold	ENSG00000089154
TRMT6	tRNA (adenine(58)-N(1))-methyltransferase non-catalytic subunit TRM6	ENSG00000089195
BRAP	BRCA1-associated 2||Zinc finger, RING/FYVE/PHD-type||Zinc finger, RING-type||Zinc finger, UBP-type||RNA-binding domain superfamily||BRAP2, RNA recognition motif	ENSG00000089234
FUS	TAF15/EWS/TLS family||-||Zinc finger, RanBP2-type||RNA recognition motif domain||Nucleotide-binding alpha-beta plait domain superfamily||RNA-binding protein FUS||Zinc finger, RanBP2-type superfamily||RNA-binding domain superfamily	ENSG00000089280
GANAB	Glycosyl hydrolases family 31, conserved site||Galactose mutarotase-like domain superfamily||Glycosyl hydrolase, all-beta||Glycosyl hydrolases family 31, active site||Glycoside hydrolase family 31||Glycoside hydrolase family 31, N-terminal domain||-||Glycoside hydrolase superfamily	ENSG00000089597
DDX24	Helicase, C-terminal||ATP-dependent RNA helicase DEAD-box, conserved site||P-loop containing nucleoside triphosphate hydrolase||RNA helicase, DEAD-box type, Q motif||DEAD/DEAH box helicase domain||Helicase superfamily 1/2, ATP-binding domain	ENSG00000089737
DHX32	Helicase superfamily 1/2, ATP-binding domain||Domain of unknown function DUF1605||P-loop containing nucleoside triphosphate hydrolase||Helicase-associated domain	ENSG00000089876
RCOR1	SANT domain||Homeobox-like domain superfamily||ELM2 domain||SANT/Myb domain||-	ENSG00000089902
SPTLC1	Pyridoxal phosphate-dependent transferase, major domain||Pyridoxal phosphate-dependent transferase||-||Pyridoxal phosphate-dependent transferase domain 1||Aminotransferase, class I/classII	ENSG00000090054
PAPOLA	Poly(A) polymerase, central domain||-||Poly(A) polymerase, RNA-binding domain||Nucleotidyltransferase, class I-like, C-terminal||Poly(A) polymerase||Polymerase, nucleotidyl transferase domain	ENSG00000090060
IRAK3	Interleukin-1 receptor-associated kinase 3||Protein kinase-like domain superfamily||Death-like domain superfamily||Protein kinase domain||Death domain	ENSG00000090376
DNAJB11	HSP40/DnaJ peptide-binding||DnaJ domain||Chaperone DnaJ, C-terminal||Chaperone J-domain superfamily||DnaJ domain, conserved site	ENSG00000090520
ZNF268	KRAB domain superfamily||Krueppel-associated box||-||Zinc finger C2H2 superfamily||Zinc finger C2H2-type	ENSG00000090612
GOLGA3	-||Golgin subfamily A member 3	ENSG00000090615
USP48	Peptidase C19, ubiquitin carboxyl-terminal hydrolase||Ubiquitin domain||Ubiquitin-like domain superfamily||DUSP-like superfamily||-||Peptidase C19, ubiquitin-specific peptidase, DUSP domain||Ubiquitin specific protease, conserved site||Papain-like cysteine peptidase superfamily||Ubiquitin specific protease domain||Ubiquitin-specific peptidase 48	ENSG00000090686
AARS	Alanyl-tRNA synthetase, class IIc, core domain||Alanine-tRNA ligase, eukaryota/bacteria||Threonyl/alanyl tRNA synthetase, SAD||Translation protein, beta-barrel domain superfamily||Alanine-tRNA ligase, class IIc||Alanine-tRNA ligase, class IIc, anti-codon-binding domain superfamily||DHHA1 domain||Threonyl/alanyl tRNA synthetase, class II-like, putative editing domain superfamily||Alanyl-tRNA synth…	ENSG00000090861
GLG1	Cysteine-rich Golgi apparatus protein 1 repeat||-||Cysteine-rich Golgi apparatus protein 1 repeat, eukaryote	ENSG00000090863
TNRC6A	TNRC6A, RNA recognition motif||Trinucleotide repeat-containing gene 6A protein||-||RNA-binding domain superfamily||GW182, middle domain||Nucleotide-binding alpha-beta plait domain superfamily||TNRC6, PABC binding domain||Argonaute hook domain	ENSG00000090905
EXOC1	Exocyst complex component Sec3, PIP2-binding N-terminal domain||Exocyst complex component Sec3, C-terminal	ENSG00000090989
RBM27	RNA recognition motif domain||RNA-binding domain superfamily||PWI domain||Zinc finger, CCCH-type||Putative RNA-binding protein 27, RNA recognition motif||Nucleotide-binding alpha-beta plait domain superfamily	ENSG00000091009
OSBPL8	Pleckstrin homology domain||Oxysterol-binding protein||Oxysterol-binding protein superfamily||Oxysterol-binding protein, conserved site||PH-like domain superfamily||-	ENSG00000091039
PUS7	Pseudouridine synthase, TruD, insertion domain||Pseudouridine synthase TruD, conserved site||-||Pseudouridine synthase, TruD||Pseudouridine synthase, catalytic domain superfamily	ENSG00000091127
LAMB1	Laminin, N-terminal domain superfamily||Laminin IV type B||Laminin EGF domain||Laminin, N-terminal||EGF-like domain	ENSG00000091136
DLD	Pyridine nucleotide-disulphide oxidoreductase, class I, active site||FAD/NAD-linked reductase, dimerisation domain superfamily||Pyridine nucleotide-disulphide oxidoreductase, dimerisation domain||FAD/NAD(P)-binding domain superfamily||Dihydrolipoamide dehydrogenase||-||FAD/NAD(P)-binding domain||Pyridine nucleotide-disulphide oxidoreductase, class I	ENSG00000091140
CMTM6	Marvel domain	ENSG00000091317
ITGA6	Integrin alpha-2||FG-GAP repeat||Integrin alpha chain, C-terminal cytoplasmic region, conserved site||Integrin domain superfamily||Integrin alpha, N-terminal||Integrin alpha chain||Integrin alpha beta-propellor	ENSG00000091409
MAP3K20	Sterile alpha motif/pointed domain superfamily||Serine/threonine-protein kinase, active site||Protein kinase-like domain superfamily||Mitogen-activated protein kinase kinase kinase MLT||Sterile alpha motif domain||Serine-threonine/tyrosine-protein kinase, catalytic domain||Protein kinase domain	ENSG00000091436
FH	Fumarase C, C-terminal||L-Aspartase-like||Fumarase/histidase, N-terminal||Fumarate lyase family||Fumarate lyase, conserved site||Fumarate hydratase, class II||Fumarate lyase, N-terminal	ENSG00000091483
SEL1L3	Concanavalin A-like lectin/glucanase domain superfamily||-||Tetratricopeptide-like helical domain superfamily||Sel1-like repeat	ENSG00000091490
CDV3	Protein CDV3	ENSG00000091527
SCFD1	Sec1-like, domain 2||-||Sec1-like protein||Sec1-like superfamily	ENSG00000092108
G2E3	Zinc finger, RING/FYVE/PHD-type||Zinc finger, PHD-type||-||HECT domain||Extended PHD (ePHD) domain||Zinc finger, FYVE/PHD-type||Zinc finger, PHD-type, conserved site||HECT, E3 ligase catalytic domain	ENSG00000092140
HECTD1	Ankyrin repeat-containing domain superfamily||-||Armadillo-like helical||HECT domain||Mib-herc2||Galactose-binding-like domain superfamily||Ankyrin repeat-containing domain||HECT, E3 ligase catalytic domain||Mib/herc2 domain superfamily||Armadillo-type fold||Coagulation factor 5/8 C-terminal domain||Ankyrin repeat||SUN domain	ENSG00000092148
HNRNPC	Heterogeneous nuclear ribonucleoprotein C||RNA-binding domain superfamily||RNA recognition motif domain||Nucleotide-binding alpha-beta plait domain superfamily||-	ENSG00000092199
SUPT16H	Creatinase/aminopeptidase-like||PH-like domain superfamily||FACT complex subunit SPT16||FACT complex subunit Spt16, N-terminal lobe domain||Creatinase/Aminopeptidase P/Spt16, N-terminal||-||Domain of unknown function DUF1747||Peptidase M24||FACT complex subunit Spt16p/Cdc68p	ENSG00000092201
TRPM7	TRPM, tetramerisation domain||MHCK/EF2 kinase||Ion transport domain||Protein kinase-like domain superfamily||TRPM, tetramerisation domain superfamily||Transient receptor potential cation channel subfamily M member 7	ENSG00000092439
WDR76	WD40/YVTN repeat-like-containing domain superfamily||Cmr1/WDR76||WD40 repeat||WD40-repeat-containing domain superfamily	ENSG00000092470
EZR	FERM conserved site||FERM domain||Ezrin/radixin/moesin, C-terminal||FERM, C-terminal PH-like domain||Ubiquitin-like domain superfamily||Ezrin/radixin/moesin||Ezrin/radixin/moesin-like||FERM/acyl-CoA-binding protein superfamily||Moesin tail domain superfamily||FERM superfamily, second domain||PH-like domain superfamily||Band 4.1 domain||FERM central domain||FERM, N-terminal	ENSG00000092820
AGO1	PAZ domain superfamily||Protein argonaute, Mid domain||Ribonuclease H-like superfamily||Ribonuclease H superfamily||PAZ domain||Piwi domain||-||Protein argonaute, N-terminal||Argonaute linker 2 domain||Argonaute, linker 1 domain	ENSG00000092847
CLSPN	Claspin	ENSG00000092853
DPYSL2	Hydantoinase/dihydropyrimidinase||Metal-dependent hydrolase, composite domain superfamily||Dihydropyrimidinase-related protein 2||Metal-dependent hydrolase||Amidohydrolase-related	ENSG00000092964
TGFB2	Transforming growth factor-beta, C-terminal||Transforming growth factor, beta 2||TGF-beta, propeptide||Transforming growth factor-beta||Cystine-knot cytokine||Transforming growth factor-beta-related||Transforming growth factor beta, conserved site	ENSG00000092969
GPATCH2	G-patch domain||G patch domain-containing protein 2	ENSG00000092978
NUP50	PH-like domain superfamily||Nuclear pore complex, NUP2/50/61||-||Ran binding domain	ENSG00000093000
CDC45	-||CDC45 family	ENSG00000093009
SEC22C	Longin-like domain superfamily||Longin domain||-	ENSG00000093183
CDC6	-||Winged helix-like DNA-binding domain superfamily||P-loop containing nucleoside triphosphate hydrolase||Cdc6, C-terminal||Winged helix DNA-binding domain superfamily||Cell division protein Cdc6/18||AAA+ ATPase domain	ENSG00000094804
CBX5	Chromo-like domain superfamily||Chromo shadow domain||Chromo domain||Chromo domain, conserved site||Chromo/chromo shadow domain||Chromo domain subgroup	ENSG00000094916
SUCO	Galactose-binding-like domain superfamily||SUN domain||-	ENSG00000094975
MSH2	DNA mismatch repair protein Msh2||DNA mismatch repair protein MutS, core domain superfamily||DNA mismatch repair protein MutS, clamp||DNA mismatch repair Msh2-type||DNA mismatch repair protein MutS, connector domain||P-loop containing nucleoside triphosphate hydrolase||DNA mismatch repair protein MutS, C-terminal||DNA mismatch repair protein MutS, core||DNA mismatch repair protein MutS-like, N-te…	ENSG00000095002
MAP3K1	Zinc finger, RING/FYVE/PHD-type||Zinc finger, RING-type||Armadillo-like helical||Protein kinase domain||Protein kinase, ATP binding site||Zinc finger, SWIM-type||Serine/threonine-protein kinase, active site||Armadillo-type fold||Protein kinase-like domain superfamily	ENSG00000095015
ARCN1	Longin-like domain superfamily||AP-2 complex subunit mu, C-terminal superfamily||AP complex, mu/sigma subunit||Coatomer delta subunit||Mu homology domain	ENSG00000095139
TMEM38B	TRIC channel	ENSG00000095209
NUP188	Armadillo-type fold||Nucleoporin Nup188	ENSG00000095319
NANS	Antifreeze, type III||Antifreeze-like/N-acetylneuraminic acid synthase C-terminal domain superfamily||SAF domain||Antifreeze-like/N-acetylneuraminic acid synthase C-terminal||N-acetylneuraminic acid synthase, N-terminal||Aldolase-type TIM barrel	ENSG00000095380
BTAF1	Armadillo-type fold||P-loop containing nucleoside triphosphate hydrolase||Helicase superfamily 1/2, ATP-binding domain||Helicase, C-terminal||Domain of unknown function DUF3535||SNF2-related, N-terminal domain||SNF2-like, N-terminal domain superfamily||Armadillo-like helical	ENSG00000095564
WAC	WW domain-containing adapter protein with coiled-coil||WW domain||-||WW domain superfamily	ENSG00000095787
SRPK1	Protein kinase domain||Protein kinase-like domain superfamily||Protein kinase, ATP binding site||Serine/threonine-protein kinase, active site||-	ENSG00000096063
HSP90AB1	Heat shock protein Hsp90, conserved site||Heat shock protein Hsp90, N-terminal||Histidine kinase/HSP90-like ATPase||HSP90, C-terminal domain||Heat shock protein Hsp90 family||Histidine kinase/HSP90-like ATPase superfamily||Ribosomal protein S5 domain 2-type fold	ENSG00000096384
CDC5L	SANT/Myb domain||Homeobox-like domain superfamily||Pre-mRNA splicing factor component Cdc5p/Cef1||Myb domain	ENSG00000096401
DSP	Plectin repeat||Spectrin/alpha-actinin||SH3 domain||Plakin repeat superfamily||Desmoplakin	ENSG00000096696
SIRT1	Sirtuin, catalytic core small domain superfamily||Sirtuin family, catalytic core domain||Sirtuin family||DHS-like NAD/FAD-binding domain superfamily	ENSG00000096717
HNRNPH3	Nucleotide-binding alpha-beta plait domain superfamily||RNA recognition motif domain||hnRNPH3, RNA recognition motif 3||RNA-binding domain superfamily||hnRNPH3, RNA recognition motif 2	ENSG00000096746
SYDE2	Rho GTPase activation protein||Rho GTPase-activating protein domain||C2 domain superfamily	ENSG00000097096
PCSK5	Peptidase S8, pro-domain superfamily||Growth factor receptor cysteine-rich domain superfamily||Peptidase S8, subtilisin, Ser-active site||Galactose-binding-like domain superfamily||Peptidase S8, subtilisin, Asp-active site||Peptidase S8, subtilisin-related||P domain||Peptidase S8, subtilisin, His-active site||EGF-like domain||Tyrosine-protein kinase ephrin type A/B receptor-like||Kexin/furin cata…	ENSG00000099139
SCD	Acyl-CoA desaturase||Fatty acid desaturase type 1, conserved site	ENSG00000099194
ABLIM1	Putative adherens-junction anchoring domain||Actin-binding LIM protein 1||Villin headpiece domain superfamily||Zinc finger, LIM-type||Villin headpiece	ENSG00000099204
ERMP1	-||Peptidase M28	ENSG00000099219
RAB18	Small GTPase superfamily||Sigma-54 interaction domain, ATP-binding site 1||Small GTP-binding protein domain||P-loop containing nucleoside triphosphate hydrolase	ENSG00000099246
HNRNPM	-||Heterogeneous nuclear ribonucleoprotein M||Heterogeneous nuclear ribonucleoprotein M, PY nuclear localisation signal||Nucleotide-binding alpha-beta plait domain superfamily||RNA recognition motif domain||RNA-binding domain superfamily||hnRNPM, RNA recognition motif 3	ENSG00000099783
MTAP	Methylthioadenosine phosphorylase (MTAP)||Nucleoside phosphorylase domain||Nucleoside phosphorylase superfamily||Purine phosphorylase, family 2, conserved site||-	ENSG00000099810
SNAP29	Target SNARE coiled-coil homology domain	ENSG00000099940
CRKL	SH3-like domain superfamily||CRK, C-terminal SH3 domain||SH2 domain superfamily||SH2 domain||CRK, N-terminal SH3 domain||SH3 domain||-	ENSG00000099942
SMARCB1	Chromatin-remodeling complex component Sfh1/SNF5||SNF5/SMARCB1/INI1||-	ENSG00000099956
SPECC1L	-||CH domain superfamily||Calponin homology domain	ENSG00000100014
SNRPD3	Small nuclear ribonucleoprotein Sm D3||LSM domain superfamily||-||Like-Sm (LSM) domain containing protein, LSm4/SmD1/SmD3||LSM domain, eukaryotic/archaea-type	ENSG00000100028
MAPK1	Protein kinase, ATP binding site||Protein kinase-like domain superfamily||Mitogen-activated protein (MAP) kinase, conserved site||Protein kinase domain||Mitogen-activated protein (MAP) kinase, ERK1/2||Serine/threonine-protein kinase, active site	ENSG00000100030
GRK3	AGC-kinase, C-terminal||GPCR kinase||Protein kinase, ATP binding site||Protein kinase domain||Pleckstrin homology domain||RGS domain||-||Protein kinase-like domain superfamily||PH-like domain superfamily||RGS domain superfamily||Serine/threonine-protein kinase, active site	ENSG00000100077
HIRA	WD40 repeat, conserved site||TUP1-like enhancer of split||WD40/YVTN repeat-like-containing domain superfamily||-||WD40-repeat-containing domain superfamily||WD40-repeat-containing domain||HIRA B motif||WD repeat HIR1||WD40 repeat	ENSG00000100084
HPS4	-||Hermansky-Pudlak syndrome 4 protein	ENSG00000100099
SRRD	Sensitivity To Red Light Reduced-like, SRR1	ENSG00000100104
PATZ1	SKP1/BTB/POZ domain superfamily||BTB/POZ domain||Zinc finger C2H2 superfamily||Zinc finger C2H2-type||HMG-I/HMG-Y, DNA-binding, conserved site	ENSG00000100105
TFIP11	Septin and tuftelin interacting protein||G-patch domain||GC-rich sequence DNA-binding factor-like domain||Tuftelin interacting protein, N-terminal domain	ENSG00000100109
MICALL1	Zinc finger, LIM-type||CH domain superfamily||bMERB domain||MICAL-like protein||Calponin homology domain	ENSG00000100139
DDX17	DEAD/DEAH box helicase domain||Helicase superfamily 1/2, ATP-binding domain||ATP-dependent RNA helicase DEAD-box, conserved site||Helicase, C-terminal||RNA helicase, DEAD-box type, Q motif||P-loop containing nucleoside triphosphate hydrolase||-	ENSG00000100201
TCF20	Extended PHD (ePHD) domain||Zinc finger, RING/FYVE/PHD-type||-||Zinc finger, PHD-type	ENSG00000100207
TIMP3	Netrin domain||Protease inhibitor I35 (TIMP)||Proteinase inhibitor I35b (TIMP), C-terminal||Tissue inhibitor of metalloproteinase, conserved site||Metalloproteinase inhibitor 3||Tissue inhibitor of metalloproteinases-like, OB-fold	ENSG00000100234
PACSIN2	F-BAR domain||PACSIN2, F-BAR domain||Protein kinase C and casein kinase substrate in neurons protein 2||AH/BAR domain superfamily||PACSIN1/PACSIN2, SH3 domain||SH3 domain||-||FCH domain||SH3-like domain superfamily	ENSG00000100266
HMGXB4	-||Domain of unknown function DUF4171||High mobility group box domain||High mobility group box domain superfamily	ENSG00000100281
THOC5	THO complex, subunit 5||-	ENSG00000100296
MCM5	-||Mini-chromosome maintenance protein||MCM OB domain||Mini-chromosome maintenance, conserved site||MCM domain||MCM N-terminal domain||P-loop containing nucleoside triphosphate hydrolase||DNA replication licensing factor Mcm5||Nucleic acid-binding, OB-fold	ENSG00000100297
RPL3	Ribosomal protein L3||Translation protein, beta-barrel domain superfamily||Ribosomal protein L3, conserved site||-	ENSG00000100316
RBFOX2	RNA recognition motif domain||RNA-binding domain superfamily||RNA binding protein Fox-1||Fox-1 C-terminal domain||FOX1, RNA recognition motif||Nucleotide-binding alpha-beta plait domain superfamily	ENSG00000100320
MTMR3	Zinc finger, FYVE-related||Zinc finger, RING/FYVE/PHD-type||Myotubularin family||Myotubularin-like phosphatase domain||Zinc finger, FYVE/PHD-type||Protein-tyrosine phosphatase-like||FYVE zinc finger||Protein-tyrosine phosphatase, active site||Myotubularin-related protein 3, PH-GRAM domain||Protein-tyrosine phosphatase, catalytic	ENSG00000100330
MYH9	Myosin head, motor domain||RGS domain superfamily||P-loop containing nucleoside triphosphate hydrolase||Myosin S1 fragment, N-terminal||Myosin IQ motif-containing domain superfamily||IQ motif, EF-hand binding site||Myosin, N-terminal, SH3-like||Kinesin motor domain superfamily||Myosin tail	ENSG00000100345
EIF3D	-||Eukaryotic translation initiation factor 3 subunit D	ENSG00000100353
TNRC6B	TNRC6, PABC binding domain||Trinucleotide repeat-containing gene 6B protein||Nucleotide-binding alpha-beta plait domain superfamily||-||Argonaute hook domain||TNRC6B, RNA recognition motif||RNA-binding domain superfamily	ENSG00000100354
SLC25A17	-||Mitochondrial carrier protein||Mitochondrial substrate/solute carrier||Adenine nucleotide translocator 1||Mitochondrial carrier domain superfamily	ENSG00000100372
ST13	-||Tetratricopeptide repeat||Hsp70-interacting protein, N-terminal||Tetratricopeptide repeat-containing domain||Heat shock chaperonin-binding||Tetratricopeptide-like helical domain superfamily	ENSG00000100380
EP300	Coactivator CBP, KIX domain superfamily||Zinc finger, TAZ-type||CBP/p300-type histone acetyltransferase domain||Zinc finger, ZZ-type||Bromodomain-like superfamily||Histone acetyltransferase Rtt109/CBP||Coactivator CBP, KIX domain||CREB-binding protein/p300, atypical RING domain||Bromodomain||TAZ domain superfamily||Nuclear receptor coactivator, CREB-bp-like, interlocking domain superfamily||Nucle…	ENSG00000100393
BRD1	PWWP domain||BR140-related, PWWD domain||Zinc finger, FYVE/PHD-type||Zinc finger, PHD-type, conserved site||Enhancer of polycomb-like, N-terminal||Bromodomain||-||Zinc finger, PHD-finger||Zinc finger, PHD-type||Zinc finger, RING/FYVE/PHD-type||Bromodomain, conserved site||Bromodomain-like superfamily||Extended PHD (ePHD) domain	ENSG00000100425
ZBED4	Zinc finger BED domain||Zinc finger, BED-type||Zinc finger C2H2 superfamily||HAT, C-terminal dimerisation domain||Ribonuclease H-like superfamily	ENSG00000100426
RBM23	Splicing factor, RBM39-like||-||Splicing factor RBM39, linker||Nucleotide-binding alpha-beta plait domain superfamily||RNA recognition motif domain||RNA-binding domain superfamily	ENSG00000100461
NIN	-||EF-hand domain||EF-hand domain pair||Ninein	ENSG00000100503
PYGL	Phosphorylase pyridoxal-phosphate attachment site||Glycosyl transferase, family 35||Glycogen/starch/alpha-glucan phosphorylase	ENSG00000100504
GNPNAT1	Glucosamine 6-phosphate N-acetyltransferase||Acyl-CoA N-acyltransferase||GNAT domain	ENSG00000100522
DDHD1	DDHD domain||-	ENSG00000100523
PSMA3	Proteasome subunit alpha 3||Proteasome, subunit alpha/beta||Proteasome alpha-subunit, N-terminal domain||-||Proteasome alpha-type subunit||Nucleophile aminohydrolases, N-terminal	ENSG00000100567
TMED8	GOLD domain superfamily||GOLD domain	ENSG00000100580
AHSA1	Activator of Hsp90 ATPase, N-terminal||START-like domain superfamily||Activator of Hsp90 ATPase, Aha1||Activator of Hsp90 ATPase homologue 1-like||-	ENSG00000100591
DAAM1	Diaphanous autoregulatory (DAD) domain||Armadillo-type fold||Rho GTPase-binding/formin homology 3 (GBD/FH3) domain||Formin, FH2 domain||Armadillo-like helical||Formin, FH3 domain||Disheveled-associated activator of morphogenesis 1||Formin, GTPase-binding domain	ENSG00000100592
SPTLC2	Aminotransferase, class-II, pyridoxal-phosphate binding site||Pyridoxal phosphate-dependent transferase||Pyridoxal phosphate-dependent transferase, major domain||Pyridoxal phosphate-dependent transferase domain 1||Aminotransferase, class I/classII||-	ENSG00000100596
PPM1A	PPM-type phosphatase domain||-||Protein phosphatase 2C family||PPM-type phosphatase, divalent cation binding||Phosphatase 2C, C-terminal domain superfamily||Protein serine/threonine phosphatase 2C, C-terminal||PPM-type phosphatase domain superfamily	ENSG00000100614
HIF1A	Helix-loop-helix DNA-binding domain superfamily||Myc-type, basic helix-loop-helix (bHLH) domain||PAC motif||PAS fold-3||Hypoxia-inducible factor, alpha subunit||PAS domain||PAS domain superfamily||PAS fold||HIF-1 alpha, transactivation domain, C-terminal||Hypoxia-inducible factor-1 alpha	ENSG00000100644
EIF5	W2 domain||Translation initiation factor IF2/IF5, N-terminal||Armadillo-type fold||MIF4G-like domain superfamily||Translation initiation factor IF2/IF5||Translation initiation factor IF2/IF5, zinc-binding	ENSG00000100664
DICER1	Dicer dimerisation domain||Helicase, C-terminal||Double-stranded RNA-binding domain||Ribonuclease III, endonuclease domain superfamily||Helicase/UvrB, N-terminal||Dicer dimerisation domain superfamily||Helicase superfamily 1/2, ATP-binding domain||PAZ domain superfamily||P-loop containing nucleoside triphosphate hydrolase||Ribonuclease III domain||PAZ domain	ENSG00000100697
MTHFD1	Formate-tetrahydrofolate ligase, FTHFS, conserved site||Tetrahydrofolate dehydrogenase/cyclohydrolase, catalytic domain||Tetrahydrofolate dehydrogenase/cyclohydrolase, conserved site||Tetrahydrofolate dehydrogenase/cyclohydrolase, NAD(P)-binding domain||Tetrahydrofolate dehydrogenase/cyclohydrolase||NAD(P)-binding domain superfamily||Formate-tetrahydrofolate ligase, FTHFS||P-loop containing nucle…	ENSG00000100714
ZC3H14	Zinc finger, CCCH-type||-	ENSG00000100722
PCNX1	-||Pecanex	ENSG00000100731
VRK1	Protein kinase domain||Protein kinase-like domain superfamily||Protein kinase, ATP binding site||Serine/threonine-protein kinase, active site||-	ENSG00000100749
RPS6KA5	Protein kinase domain||Protein kinase, C-terminal||Protein kinase, ATP binding site||AGC-kinase, C-terminal||-||Protein kinase-like domain superfamily||Ribosomal protein S6 kinase II||Serine/threonine-protein kinase, active site	ENSG00000100784
PPP4R3A	Armadillo-type fold||PH-like domain superfamily||WH1/EVH1 domain||Armadillo-like helical||-||Domain of unknown function DUF625	ENSG00000100796
YY1	Zinc finger C2H2 superfamily||Zinc finger C2H2-type||-||C2H2-type Zinc finger protein, YY-1-like	ENSG00000100811
TRIP11	-||GRIP domain	ENSG00000100815
ARHGAP5	Rho GTPase-activating protein domain||P-loop containing nucleoside triphosphate hydrolase||Rho GTPase-activating protein, pG2 domain||Rho GTPase-activating protein, FF domain||FF domain superfamily||Small GTPase superfamily||FF domain||Rho GTPase-activating protein, pG1 domain||Rho GTPase activation protein||-	ENSG00000100852
SRP54	P-loop containing nucleoside triphosphate hydrolase||Signal recognition particle, SRP54 subunit||Signal recognition particle, SRP54 subunit, eukaryotic||Signal recognition particle, SRP54 subunit, M-domain superfamily||Signal recognition particle, SRP54 subunit, GTPase domain||-||Signal recognition particle, SRP54 subunit, M-domain||SRP/SRP receptor, N-terminal||AAA+ ATPase domain||Signal recogni…	ENSG00000100883
CHD8	BRK domain superfamily||P-loop containing nucleoside triphosphate hydrolase||BRK domain||Chromo/chromo shadow domain||Helicase, C-terminal||Chromodomain-helicase-DNA-binding protein 8||Chromo-like domain superfamily||SNF2-related, N-terminal domain||SNF2-like, N-terminal domain superfamily||-||Chromo domain||Helicase superfamily 1/2, ATP-binding domain	ENSG00000100888
SEC23A	Sec23/Sec24 beta-sandwich||ADF-H/Gelsolin-like domain superfamily||Sec23/Sec24, helical domain||Protein transport protein Sec23||Gelsolin-like domain superfamily||Zinc finger, Sec23/Sec24-type superfamily||Sec23/Sec24, trunk domain||Zinc finger, Sec23/Sec24-type||von Willebrand factor A-like domain superfamily||Sec23, C-terminal||Sec23/Sec24 helical domain superfamily||Gelsolin-like domain	ENSG00000100934
PNN	Pinin/SDK||Pinin/SDK/MemA protein	ENSG00000100941
TRPC4AP	Armadillo-type fold||Short transient receptor potential channel 4-associated protein	ENSG00000100991
GINS1	GINS complex, subunit Psf1||GINS, helical bundle-like domain superfamily	ENSG00000101003
ZMYND8	Zinc finger, FYVE/PHD-type||Zinc finger, MYND-type||PWWP domain||Bromodomain||ZMYND8/11, PWWP domain||Zinc finger, PHD-type, conserved site||-||Zinc finger, PHD-finger||Zinc finger, PHD-type||Zinc finger, RING/FYVE/PHD-type||RACK7, Bromo domain||Protein kinase C-binding protein 1||Bromodomain-like superfamily	ENSG00000101040
STK4	Protein kinase, ATP binding site||Protein kinase-like domain superfamily||Protein kinase domain||-||SARAH domain||Mst1 SARAH domain	ENSG00000101109
ADNP	Zinc finger C2H2-type||Homeobox domain||Homeobox-like domain superfamily||Activity-dependent neuroprotector homeobox protein	ENSG00000101126
PFDN4	Prefoldin beta-like||Prefoldin, subunit 4||-||Prefoldin	ENSG00000101132
CSTF1	CSTF1, dimerization domain superfamily||Cleavage stimulation factor subunit 1, dimerisation domain||-||WD40/YVTN repeat-like-containing domain superfamily||G-protein beta WD-40 repeat||WD40 repeat, conserved site||WD40 repeat||WD40-repeat-containing domain||WD40-repeat-containing domain superfamily	ENSG00000101138
BMP7	Transforming growth factor-beta-related||Transforming growth factor beta, conserved site||Cystine-knot cytokine||Transforming growth factor-beta, C-terminal||TGF-beta, propeptide	ENSG00000101144
PRPF6	Pre-mRNA-processing factor 6/Prp1/STA1||Tetratricopeptide repeat-containing domain||Tetratricopeptide-like helical domain superfamily||PRP1 splicing factor, N-terminal||HAT (Half-A-TPR) repeat||Tetratricopeptide repeat	ENSG00000101161
PRELID3B	-||Slowmo/Ups family||PRELI/MSF1 domain	ENSG00000101166
MRGBP	Chromatin modification-related protein Eaf7/MRGBP	ENSG00000101189
DIDO1	Zinc finger, PHD-type, conserved site||Zinc finger, FYVE/PHD-type||Death-inducer obliterator 1||Spen paralogue and orthologue SPOC, C-terminal||Transcription elongation factor S-II, central domain||Transcription elongation factor S-II, central domain superfamily||Zinc finger, RING/FYVE/PHD-type||Zinc finger, PHD-finger||Zinc finger, PHD-type	ENSG00000101191
GID8	LIS1 homology motif||CTLH, C-terminal LisH motif||CRA domain||CTLH/CRA C-terminal to LisH motif domain	ENSG00000101193
CSNK2A1	Serine/threonine-protein kinase, active site||-||Serine-threonine/tyrosine-protein kinase, catalytic domain||Protein kinase domain||Protein kinase, ATP binding site||Protein kinase-like domain superfamily	ENSG00000101266
CDS2	-||Phosphatidate cytidylyltransferase||Phosphatidate cytidylyltransferase, eukaryota	ENSG00000101290
SEC23B	Gelsolin-like domain superfamily||Protein transport protein Sec23||Sec23/Sec24, helical domain||ADF-H/Gelsolin-like domain superfamily||Sec23/Sec24 beta-sandwich||Gelsolin-like domain||Sec23/Sec24 helical domain superfamily||Sec23, C-terminal||von Willebrand factor A-like domain superfamily||Zinc finger, Sec23/Sec24-type||Sec23/Sec24, trunk domain||Zinc finger, Sec23/Sec24-type superfamily	ENSG00000101310
FERMT1	Ubiquitin-like domain superfamily||Kindlin/fermitin, PH domain||Pleckstrin homology domain||FERM superfamily, second domain||Band 4.1 domain||PH-like domain superfamily||FERM central domain||Kindlin/fermitin	ENSG00000101311
TLDC2	-||TLDc domain	ENSG00000101342
CRNKL1	Tetratricopeptide-like helical domain superfamily||Tetratricopeptide repeat-containing domain||HAT (Half-A-TPR) repeat||-	ENSG00000101343
POFUT1	GDP-fucose protein O-fucosyltransferase	ENSG00000101346
SAMHD1	Sterile alpha motif/pointed domain superfamily||HD/PDEase domain||-||HD domain||Sterile alpha motif domain	ENSG00000101347
KIF3B	Kinesin motor domain, conserved site||Kinesin-like protein||Kinesin motor domain||P-loop containing nucleoside triphosphate hydrolase||Kinesin motor domain superfamily	ENSG00000101350
MAPRE1	EB1, C-terminal||CH domain superfamily||EB1, Metazoa||EB1, C-terminal domain superfamily||Microtubule-associated protein RP/EB||Calponin homology domain	ENSG00000101367
JAG1	Jagged/Serrate protein||VWFC domain||EGF-like calcium-binding domain||-||EGF-like calcium-binding, conserved site||EGF-type aspartate/asparagine hydroxylation site||Delta/Serrate/lag-2 (DSL) protein||EGF-like domain||EGF-like domain, extracellular||Growth factor receptor cysteine-rich domain superfamily||EGF-like, conserved site||Notch ligand, N-terminal domain	ENSG00000101384
TTI1	-||Armadillo-like helical||TEL2-interacting protein 1||Armadillo-type fold	ENSG00000101407
RPRD1B	ENTH/VHS||-||CID domain||RNA polymerase II-binding domain||Cell-cycle alteration and expression-elevated protein in tumour	ENSG00000101413
ASIP	Agouti||Agouti domain superfamily||Agouti domain	ENSG00000101440
FAM83D	FAM83	ENSG00000101447
USP14	Ubiquitin specific protease domain||Ubiquitin specific protease, conserved site||Papain-like cysteine peptidase superfamily||Ubiquitin conserved site||-||Peptidase C19, ubiquitin carboxyl-terminal hydrolase||Ubiquitin domain||Ubiquitin-like domain superfamily	ENSG00000101557
METTL4	-||S-adenosyl-L-methionine-dependent methyltransferase||MT-A70-like||DNA methylase, N-6 adenine-specific, conserved site	ENSG00000101574
SMCHD1	SMCs flexible hinge superfamily||-||Histidine kinase/HSP90-like ATPase||SMCs flexible hinge||Structural maintenance of chromosomes flexible hinge domain-containing protein 1||Histidine kinase/HSP90-like ATPase superfamily	ENSG00000101596
RNMT	-||mRNA (guanine-N(7))-methyltransferase||S-adenosyl-L-methionine-dependent methyltransferase||mRNA (guanine-N(7))-methyltransferase domain	ENSG00000101654
SMAD7	SMAD-like domain superfamily||SMAD/FHA domain superfamily||Dwarfin||SMAD domain, Dwarfin-type||SMAD MH1 domain superfamily||MAD homology 1, Dwarfin-type||MAD homology, MH1	ENSG00000101665
MIB1	Zinc finger, RING/FYVE/PHD-type||Zinc finger, RING-type||Mib-herc2||Ankyrin repeat-containing domain superfamily||Zinc finger, ZZ-type||Ankyrin repeat-containing domain||Mib/herc2 domain superfamily||Ankyrin repeat	ENSG00000101752
RBBP8	-||DNA endonuclease RBBP8||DNA endonuclease RBBP8-like||DNA endonuclease Ctp1, C-terminal||DNA endonuclease Ctp1, N-terminal	ENSG00000101773
POLA1	DNA polymerase, palm domain superfamily||DNA polymerase alpha catalytic subunit, N-terminal domain||DNA-directed DNA polymerase, family B||DNA-directed DNA polymerase, family B, exonuclease domain||DNA polymerase alpha, zinc finger domain superfamily||Ribonuclease H superfamily||DNA-directed DNA polymerase, family B, conserved site||DNA-directed DNA polymerase, family B, multifunctional domain||R…	ENSG00000101868
MID1	Zinc finger, RING-type||RING-type zinc-finger, LisH dimerisation motif||B-box, C-terminal||COS domain||B-box-type zinc finger||Zinc finger, RING-type, conserved site||SPRY domain||B30.2/SPRY domain||Zinc finger, RING/FYVE/PHD-type||Fibronectin type III||Immunoglobulin-like fold||Butyrophylin-like, SPRY domain||SPRY-associated||Fibronectin type III superfamily||Midline-1||Concanavalin A-like lecti…	ENSG00000101871
AMMECR1	AMMECR1||AMMECR1 domain||AMMECR1, N-terminal||AMMECR1 domain superfamily	ENSG00000101935
XIAP	Zinc finger, RING-type||Zinc finger, RING/FYVE/PHD-type||-||BIR repeat	ENSG00000101966
STAG2	-||STAG||Stromalin conservative domain||Armadillo-type fold	ENSG00000101972
ATP11C	HAD-like superfamily||P-type ATPase, transmembrane domain superfamily||P-type ATPase||P-type ATPase, N-terminal||P-type ATPase, C-terminal||HAD superfamily||Phospholipid-transporting ATPase IG||P-type ATPase, subfamily IV||P-type ATPase, cytoplasmic domain N||P-type ATPase, A domain superfamily||P-type ATPase, phosphorylation site	ENSG00000101974
PLS3	-||EF-hand domain||CH domain superfamily||EF-hand domain pair||EF-Hand 1, calcium-binding site||Actinin-type actin-binding domain, conserved site||Calponin homology domain	ENSG00000102024
RBBP7	WD40/YVTN repeat-like-containing domain superfamily||Histone-binding protein RBBP4, N-terminal||WD40 repeat, conserved site||G-protein beta WD-40 repeat||WD40 repeat||WD40-repeat-containing domain||WD40-repeat-containing domain superfamily	ENSG00000102054
FMR1	Fragile X-related mental retardation protein, C-terminal region 2||Agenet-like domain||K Homology domain||K Homology domain, type 1 superfamily||-||K Homology domain, type 1||Fragile X-related 1 protein, C-terminal core	ENSG00000102081
SCML2	-||SLED domain||Sterile alpha motif/pointed domain superfamily||SLED domain superfamily||Mbt repeat||Sterile alpha motif domain||Polycomb group protein, RNA binding region	ENSG00000102098
PGK1	Phosphoglycerate kinase, conserved site||Phosphoglycerate kinase, N-terminal||Phosphoglycerate kinase||Phosphoglycerate kinase superfamily	ENSG00000102144
MAGT1	Thioredoxin-like superfamily||Oligosaccharyl transferase complex, subunit OST3/OST6||Magnesium transporter protein 1	ENSG00000102158
EEA1	-||Zinc finger, RING/FYVE/PHD-type||FYVE zinc finger||Zinc finger C2H2-type||Zinc finger, FYVE-related||Zinc finger, FYVE/PHD-type	ENSG00000102189
HTATSF1	Nucleotide-binding alpha-beta plait domain superfamily||TatSF1-like, RNA recognition motif 1||TatSF1-like||RNA-binding domain superfamily||RNA recognition motif domain	ENSG00000102241
NDFIP2	NEDD4/Bsd2||-	ENSG00000102471
FNDC3A	Fibronectin type III||-||Immunoglobulin-like fold||Fibronectin type III superfamily	ENSG00000102531
KLF5	Krueppel-like factor 5||Zinc finger C2H2 superfamily||Zinc finger C2H2-type	ENSG00000102554
STK24	Protein kinase-like domain superfamily||Protein kinase, ATP binding site||Protein kinase domain||-	ENSG00000102572
DNAJC3	DnaJ domain||Tetratricopeptide repeat-containing domain||Chaperone J-domain superfamily||Tetratricopeptide-like helical domain superfamily||Tetratricopeptide repeat-like domain||Tetratricopeptide repeat	ENSG00000102580
PARP4	VIT domain||Poly(ADP-ribose) polymerase, catalytic domain||BRCT domain||Poly(ADP-ribose) polymerase, regulatory domain||von Willebrand factor, type A||von Willebrand factor A-like domain superfamily||BRCT domain superfamily||Poly(ADP-ribose) polymerase, regulatory domain superfamily||Poly [ADP-ribose] polymerase 4	ENSG00000102699
KPNA3	Armadillo-like helical||Importin subunit alpha||Importin-alpha, importin-beta-binding domain||Armadillo||Atypical Arm repeat||Armadillo-type fold||Importin-alpha, importin-beta-binding domain superfamily	ENSG00000102753
DGKH	-||Diacylglycerol kinase, catalytic domain||Sterile alpha motif/pointed domain superfamily||NAD kinase/diacylglycerol kinase-like domain superfamily||Inorganic polyphosphate/ATP-NAD kinase, N-terminal||Sterile alpha motif domain||Pleckstrin homology domain||Protein kinase C-like, phorbol ester/diacylglycerol-binding domain||Diacylglycerol kinase, accessory domain||PH-like domain superfamily||Diac…	ENSG00000102780
PHKB	Six-hairpin glycosidase superfamily||Phosphorylase kinase alpha/beta subunit||GH15-like domain||-	ENSG00000102893
NUP93	-||Nucleoporin interacting component Nup93/Nic96	ENSG00000102900
NFAT5	-||Immunoglobulin-like fold||Rel homology domain (RHD), DNA-binding domain||Rel homology domain (RHD), DNA-binding domain superfamily||Immunoglobulin E-set||Nuclear factor of activated T cells (NFAT)||Nuclear factor of activated T-cells 5||p53-like transcription factor, DNA-binding||Rel homology dimerisation domain||IPT domain	ENSG00000102908
LONP2	Lon, substrate-binding domain||Lon protease||Peptidase S16, active site||-||AAA+ ATPase domain||Ribosomal protein S5 domain 2-type fold||Ribosomal protein S5 domain 2-type fold, subgroup||Lon protease homologue 2, peroxisomal||P-loop containing nucleoside triphosphate hydrolase||ATPase, AAA-type, core||Peptidase S16, Lon proteolytic domain||Lon protease, bacterial/eukaryotic-type||PUA-like superf…	ENSG00000102910
N4BP1	Ribonuclease Zc3h12a-like, NYN domain||-	ENSG00000102921
SETD6	N-lysine methyltransferase SETD6||-||Rubisco LSMT, substrate-binding domain||Rubisco LSMT, substrate-binding domain superfamily||SET domain	ENSG00000103037
SLC7A6OS	-||Transcription factor Iwr1	ENSG00000103061
SLC7A6	-||Amino acid/polyamine transporter I	ENSG00000103064
ESRP2	Ribonuclease H superfamily||Epithelial splicing regulatory protein 2||RNA-binding domain superfamily||RNA recognition motif domain||Nucleotide-binding alpha-beta plait domain superfamily||Ribonuclease H-like superfamily||-	ENSG00000103067
MON1B	Vacuolar fusion protein Mon1||-	ENSG00000103111
HSDL1	NAD(P)-binding domain superfamily||Short-chain dehydrogenase/reductase SDR||-	ENSG00000103160
USP10	-||Ataxin-2, C-terminal||Ubiquitin specific protease, conserved site||Peptidase C19, ubiquitin carboxyl-terminal hydrolase||Papain-like cysteine peptidase superfamily||Ubiquitin specific protease domain	ENSG00000103194
ABCC1	ABC transporter type 1, transmembrane domain superfamily||ABC transporter-like||ABC transporter type 1, transmembrane domain||ABC transporter, conserved site||P-loop containing nucleoside triphosphate hydrolase||AAA+ ATPase domain||Multi drug resistance-associated protein||-	ENSG00000103222
SLC7A5	L-type amino acid transporter||Amino acid/polyamine transporter I	ENSG00000103257
UBE2I	-||Ubiquitin-conjugating enzyme, active site||SUMO-conjugating enzyme Ubc9||Ubiquitin-conjugating enzyme E2||Ubiquitin-conjugating enzyme/RWD-like	ENSG00000103275
EEF2K	Protein kinase-like domain superfamily||Sel1-like repeat||Eukaryotic elongation factor 2 kinase||Tetratricopeptide-like helical domain superfamily||-||MHCK/EF2 kinase	ENSG00000103319
GSPT1	Ataxin-2, C-terminal||-||Transcription factor, GTP-binding domain||Translation elongation factor EF1A/initiation factor IF2gamma, C-terminal||Translation protein, beta-barrel domain superfamily||Tr-type G domain, conserved site||Translation elongation factor EFTu-like, domain 2||P-loop containing nucleoside triphosphate hydrolase||Translation elongation factor EFTu/EF1A, C-terminal	ENSG00000103342
USP31	-||Ubiquitin specific protease domain||Papain-like cysteine peptidase superfamily||Ubiquitin specific protease, conserved site||Peptidase C19, ubiquitin carboxyl-terminal hydrolase	ENSG00000103404
RBL2	Retinoblastoma-associated protein, N-terminal||Retinoblastoma-like protein 2||Cyclin-like superfamily||Cyclin-like||Retinoblastoma-associated protein, C-terminal||Retinoblastoma protein family||Retinoblastoma-associated protein, A-box||Retinoblastoma-associated protein, B-box	ENSG00000103479
CCP110	Centriolar coiled-coil protein of 110kDa||-	ENSG00000103540
HERC1	HECT domain||-||B30.2/SPRY domain||SPRY domain||WD40/YVTN repeat-like-containing domain superfamily||WD40 repeat, conserved site||HERC1, SPRY domain||Regulator of chromosome condensation, RCC1||Concanavalin A-like lectin/glucanase domain superfamily||WD40 repeat||WD40-repeat-containing domain superfamily||WD40-repeat-containing domain||Regulator of chromosome condensation 1/beta-lactamase-inhibit…	ENSG00000103657
ACSBG1	AMP-binding, conserved site||AMP-dependent synthetase/ligase||-	ENSG00000103740
RAB11A	P-loop containing nucleoside triphosphate hydrolase||Small GTP-binding protein domain||Small GTPase superfamily	ENSG00000103769
TMEM87A	Lung seven transmembrane receptor-like||-	ENSG00000103978
ZNF106	WD40/YVTN repeat-like-containing domain superfamily||WD40 repeat||Zinc finger C2H2 superfamily||Zinc finger C2H2-type||WD40-repeat-containing domain||WD40-repeat-containing domain superfamily||-	ENSG00000103994
GABPB1	-||Ankyrin repeat||Ankyrin repeat-containing domain superfamily||Ankyrin repeat-containing domain	ENSG00000104064
TJP1	SH3-like domain superfamily||ZU5 domain||PDZ domain||SH3 domain||Tight junction protein ZO||Tight junction protein ZO-1||Guanylate kinase/L-type calcium channel beta subunit||Guanylate kinase-like domain||ZO-1, SH3 domain||PDZ superfamily||P-loop containing nucleoside triphosphate hydrolase	ENSG00000104067
DMXL2	WD40/YVTN repeat-like-containing domain superfamily||RAVE complex protein Rav1 C-terminal||WD40 repeat||-||WD40-repeat-containing domain superfamily||WD40-repeat-containing domain	ENSG00000104093
EIF3J	Eukaryotic translation initiation factor 3-like domain superfamily||Eukaryotic translation initiation factor 3 subunit J||-	ENSG00000104131
BLOC1S6	-||BLOC-1 complex, pallidin subunit||Snapin/Pallidin/Snn1	ENSG00000104164
CA2	Carbonic anhydrase, alpha-class, conserved site||-||Alpha carbonic anhydrase domain superfamily||Carbonic anhydrase, alpha-class||Alpha carbonic anhydrase domain	ENSG00000104267
FZD3	GPCR, family 2-like||Frizzled cysteine-rich domain superfamily||-||Frizzled-3, vertebrates||Frizzled domain||Frizzled/secreted frizzled-related protein||Frizzled/Smoothened, transmembrane domain	ENSG00000104290
NBN	Forkhead-associated (FHA) domain||Nibrin, second BRCT domain||-||BRCT domain||Nibrin||SMAD/FHA domain superfamily||DNA repair Nbs1, C-terminal||BRCT domain superfamily	ENSG00000104320
IMPAD1	Inositol monophosphatase-like||-||Inositol monophosphatase, conserved site	ENSG00000104331
LAPTM4B	Lysosomal-associated transmembrane protein 4B||Lysosomal-associated transmembrane protein 4/5	ENSG00000104341
GDAP1	Ganglioside-induced differentiation-associated protein 1||-||Glutathione S-transferase, N-terminal||Glutathione S-transferase, C-terminal-like||Glutathione S-transferase, C-terminal domain superfamily||Thioredoxin-like superfamily	ENSG00000104381
RAB2A	Small GTP-binding protein domain||P-loop containing nucleoside triphosphate hydrolase||-||Small GTPase superfamily	ENSG00000104388
EIF3E	Eukaryotic translation initiation factor 3 subunit E, N-terminal||Eukaryotic translation initiation factor 3 subunit E||-||Winged helix-like DNA-binding domain superfamily||Proteasome component (PCI) domain||Winged helix DNA-binding domain superfamily	ENSG00000104408
ESRP1	Nucleotide-binding alpha-beta plait domain superfamily||-||Ribonuclease H-like superfamily||ESRP1, RNA recognition motif 1||Ribonuclease H superfamily||RNA recognition motif domain||RNA-binding domain superfamily	ENSG00000104413
IL7	Interleukin-7 superfamily||Interleukin-7/Interleukin-9, conserved site||-||Interleukin-7/interleukin-9 family||Interleukin-7	ENSG00000104432
TRPS1	-||Zinc finger, GATA-type||Zinc finger, NHR/GATA-type||Transcription factor GATA||Zinc finger C2H2 superfamily||Zinc finger C2H2-type||Transcription factor TRPS1	ENSG00000104447
UBR5	Zinc finger, UBR-type||E3 ubiquitin ligase EDD, ubiquitin-associated domain||-||HECT domain||Polyadenylate-binding protein/Hyperplastic disc protein||PABC (PABP) domain||HECT, E3 ligase catalytic domain||Regulator of chromosome condensation 1/beta-lactamase-inhibitor protein II	ENSG00000104517
SQLE	FAD/NAD(P)-binding domain superfamily||FAD-binding domain||Squalene epoxidase	ENSG00000104549
INTS10	Integrator complex subunit 10||-	ENSG00000104613
ERI1	Exonuclease, RNase T/DNA polymerase III||Ribonuclease H superfamily||SAP domain||SAP domain superfamily||-||Ribonuclease H-like superfamily	ENSG00000104626
SLC39A14	Zinc/iron permease||-	ENSG00000104635
MTMR9	PH-like domain superfamily||Myotubularin-like phosphatase domain||Myotubularin family||-||Protein-tyrosine phosphatase-like	ENSG00000104643
LEPROTL1	Vacuolar protein sorting 55||-	ENSG00000104660
DCTN6	Dynactin subunit 6||-||Hexapeptide repeat||Trimeric LpxA-like superfamily	ENSG00000104671
GSR	-||FAD/NAD(P)-binding domain superfamily||Pyridine nucleotide-disulphide oxidoreductase, class I, active site||Glutathione reductase, eukaryote/bacterial||FAD/NAD-linked reductase, dimerisation domain superfamily||Pyridine nucleotide-disulphide oxidoreductase, dimerisation domain||Pyridine nucleotide-disulphide oxidoreductase, class I||FAD/NAD(P)-binding domain	ENSG00000104687
PPP2CB	Metallo-dependent phosphatase-like||Calcineurin-like phosphoesterase domain, ApaH type||Serine/threonine-specific protein phosphatase/bis(5-nucleosyl)-tetraphosphatase||-	ENSG00000104695
ARHGEF10	Dbl homology (DH) domain||WD40/YVTN repeat-like-containing domain superfamily||Dbl homology (DH) domain superfamily||Rho guanine nucleotide exchange factor 10||WD40-repeat-containing domain superfamily	ENSG00000104728
MCM4	MCM domain||MCM N-terminal domain||P-loop containing nucleoside triphosphate hydrolase||Nucleic acid-binding, OB-fold||-||Mini-chromosome maintenance protein||MCM OB domain||Mini-chromosome maintenance, conserved site||Mini-chromosome maintenance complex protein 4	ENSG00000104738
KCTD9	KHA domain||Doublecortin domain superfamily||SKP1/BTB/POZ domain superfamily||-||Potassium channel tetramerisation-type BTB domain||BTB/POZ domain||Pentapeptide repeat	ENSG00000104756
ASAH1	-||Acid ceramidase, N-terminal||Acid ceramidase-like||Choloylglycine hydrolase/NAAA C-terminal	ENSG00000104763
NUCB1	EF-hand domain||-||EF-Hand 1, calcium-binding site||EF-hand domain pair	ENSG00000104805
URI1	-||Prefoldin||Prefoldin alpha-like	ENSG00000105176
ANKRD27	-||Ankyrin repeat||Ankyrin repeat-containing domain superfamily||VPS9 domain||Ankyrin repeat-containing domain||VPS9 domain superfamily	ENSG00000105186
FBL	Fibrillarin, conserved site||S-adenosyl-L-methionine-dependent methyltransferase||-||Fibrillarin	ENSG00000105202
GPI	Phosphoglucose isomerase, SIS domain 2||Phosphoglucose isomerase, C-terminal||Phosphoglucose isomerase, SIS domain 1||Phosphoglucose isomerase (PGI)||-||Phosphoglucose isomerase, conserved site	ENSG00000105220
GTPBP10	GTP binding domain||OBG-type guanine nucleotide-binding (G) domain||GTP1/OBG domain superfamily||GTP-binding protein, Obg-type||GTP1/OBG domain||-||P-loop containing nucleoside triphosphate hydrolase	ENSG00000105793
CDK6	Serine/threonine-protein kinase, active site||Cyclin-dependent kinase 6||Protein kinase domain||Protein kinase, ATP binding site||Protein kinase-like domain superfamily	ENSG00000105810
PMPCB	Peptidase M16, C-terminal||Peptidase M16, zinc-binding site||Metalloenzyme, LuxS/M16 peptidase-like||-||Peptidase M16, N-terminal||Mitochondrial processing peptidase subunit beta	ENSG00000105819
NAMPT	Nicotinate phosphoribosyltransferase family||Nicotinamide phosphoribosyl transferase||Nicotinate phosphoribosyltransferase-like, C-terminal||Aldolase-type TIM barrel	ENSG00000105835
TWISTNB	RNA polymerase Rpb7, N-terminal||RNA polymerase Rpb7-like, N-terminal domain superfamily	ENSG00000105849
PON2	Paraoxonase2||-||Arylesterase||Six-bladed beta-propeller, TolB-like	ENSG00000105854
ITGB8	Integrin beta subunit, VWA domain||PSI domain||Integrin domain superfamily||Integrin beta N-terminal||Integrin beta-8 subunit||EGF-like, conserved site||EGF-like domain, extracellular||Integrin beta subunit||von Willebrand factor A-like domain superfamily	ENSG00000105855
CBLL1	Zinc finger, RING-type, conserved site||Zinc finger, RING/FYVE/PHD-type||Zinc finger, RING-type||-	ENSG00000105879
MTPN	Ankyrin repeat-containing domain||Ankyrin repeat-containing domain superfamily||Ankyrin repeat	ENSG00000105887
GSDME	Gasdermin	ENSG00000105928
ZC3HAV1	WWE domain||Zinc finger, CCCH-type||Winged helix-like DNA-binding domain superfamily||Poly(ADP-ribose) polymerase, catalytic domain||WWE domain superfamily	ENSG00000105939
H2AFV	Histone-fold||Histone H2A/H2B/H3||Histone H2A, C-terminal domain||Histone H2A conserved site||Histone H2A	ENSG00000105968
CAV2	Caveolin-2||Caveolin, conserved site||Caveolin	ENSG00000105971
MET	Immunoglobulin-like fold||Protein kinase, ATP binding site||PSI domain||WD40/YVTN repeat-like-containing domain superfamily||Tyrosine-protein kinase, active site||Sema domain superfamily||Tyrosine-protein kinase, HGF/MSP receptor||-||Immunoglobulin E-set||Plexin repeat||Sema domain||Protein kinase domain||Serine-threonine/tyrosine-protein kinase, catalytic domain||Tyrosine-protein kinase, catalyt…	ENSG00000105976
LMBR1	LMBR1-like membrane protein||Lipocalin-interacting membrane receptor||-	ENSG00000105983
HIBADH	6-phosphogluconate dehydrogenase, NADP-binding||3-hydroxyisobutyrate dehydrogenase-related||-||3-hydroxyisobutyrate dehydrogenase, NAD-binding domain||6-phosphogluconate dehydrogenase, domain 2||3-hydroxyisobutyrate dehydrogenase||NAD(P)-binding domain superfamily||6-phosphogluconate dehydrogenase-like, C-terminal domain superfamily||3-hydroxyisobutyrate dehydrogenase-related, conserved site	ENSG00000106049
TAX1BP1	-||Calcium binding and coiled-coil domain-like	ENSG00000106052
GARS	Glycyl-tRNA synthetase||Aminoacyl-tRNA synthetase, class II||-||Anticodon-binding domain superfamily||S15/NS1, RNA-binding||Glycyl-tRNA synthetase/DNA polymerase subunit gamma-2||Aminoacyl-tRNA synthetase, class II (G/ P/ S/T)||Anticodon-binding||Glycyl-tRNA synthetase-like core domain||WHEP-TRS domain	ENSG00000106105
ZKSCAN1	SCAN domain||KRAB domain superfamily||SCAN domain superfamily||Krueppel-associated box||Zinc finger C2H2 superfamily||Zinc finger C2H2-type	ENSG00000106261
USP42	Ubiquitin specific protease domain||Papain-like cysteine peptidase superfamily||Ubiquitin specific protease, conserved site||Peptidase C19, ubiquitin carboxyl-terminal hydrolase||-	ENSG00000106346
PHF14	Zinc finger, PHD-type, conserved site||Extended PHD (ePHD) domain||Zinc finger, RING/FYVE/PHD-type||Zinc finger, PHD-finger||-||Zinc finger, PHD-type||Zinc finger, FYVE/PHD-type	ENSG00000106443
TMEM106B	Protein of unknown function DUF1356, TMEM106||-	ENSG00000106460
EZH2	Histone-lysine N-methyltransferase EZH1/EZH2||Tesmin/TSO1-like CXC domain||SET domain||SANT/Myb domain||CXC domain||-	ENSG00000106462
TSPAN13	Tetraspanin/Peripherin||Tetraspanin	ENSG00000106537
AHR	PAS fold-3||PAC motif||Myc-type, basic helix-loop-helix (bHLH) domain||Helix-loop-helix DNA-binding domain superfamily||-||Aryl hydrocarbon receptor/Aryl hydrocarbon receptor repressor||PAS fold||PAS domain||PAS domain superfamily||Aryl hydrocarbon receptor	ENSG00000106546
GLI3	Transcription factor GLI3||-||Zinc finger C2H2-type||Zinc finger C2H2 superfamily	ENSG00000106571
COA1	Cytochrome oxidase assembly protein 1||-	ENSG00000106603
RHEB	GTP-binding protein Rheb||Small GTPase superfamily, Ras-type||Small GTPase superfamily||P-loop containing nucleoside triphosphate hydrolase||-||Small GTP-binding protein domain	ENSG00000106615
FKTN	LicD family||Fukutin-related||-	ENSG00000106692
FSD1L	B-box, C-terminal||Butyrophylin-like, SPRY domain||Fibronectin type III and SPRY containing 1, PRY/SPRY domain||Fibronectin type III superfamily||COS domain||Concanavalin A-like lectin/glucanase domain superfamily||SPRY domain||Fibronectin type III||Immunoglobulin-like fold||B30.2/SPRY domain	ENSG00000106701
SPIN1	Spindlin-1||Spindlin/spermiogenesis-specific protein	ENSG00000106723
TMEM245	-||Transmembrane protein TqsA-like	ENSG00000106771
CORO2A	Coronin 2A||WD40-repeat-containing domain superfamily||WD40-repeat-containing domain||WD40 repeat||Domain of unknown function DUF1899||Coronin||WD40 repeat, conserved site||WD40/YVTN repeat-like-containing domain superfamily	ENSG00000106789
TLE4	WD40-repeat-containing domain superfamily||WD40-repeat-containing domain||WD40 repeat||Groucho/transducin-like enhancer||-||WD40 repeat, conserved site||WD40/YVTN repeat-like-containing domain superfamily||Groucho/TLE, N-terminal Q-rich domain	ENSG00000106829
PTGR1	-||GroES-like superfamily||Leukotriene B4 12-hydroxydehydrogenase/15-oxo-prostaglandin 13-reductase||NAD(P)-binding domain superfamily||Alcohol dehydrogenase, C-terminal||Polyketide synthase, enoylreductase domain	ENSG00000106853
CDC37L1	Cdc37||Cdc37, Hsp90-binding domain superfamily||Cdc37, Hsp90 binding	ENSG00000106993
FUBP3	K Homology domain, type 1||K Homology domain, type 1 superfamily||K Homology domain	ENSG00000107164
DDX58	DEAD/DEAH box helicase domain||Helicase superfamily 1/2, ATP-binding domain||Caspase recruitment domain||Helicase, C-terminal||P-loop containing nucleoside triphosphate hydrolase||RIG-I-like receptor, C-terminal regulatory domain||RIG-I-like receptor, C-terminal domain superfamily	ENSG00000107201
RAPGEF1	Ras guanine-nucleotide exchange factors catalytic domain||Ras guanine nucleotide exchange factor domain superfamily||Ras guanine-nucleotide exchange factor, conserved site||-||Ras-like guanine nucleotide exchange factor, N-terminal||Ras guanine-nucleotide exchange factor catalytic domain superfamily	ENSG00000107263
SETX	P-loop containing nucleoside triphosphate hydrolase	ENSG00000107290
ZFAND5	AN1-like Zinc finger||Zinc finger, A20-type||Zinc finger, AN1-type	ENSG00000107372
RAB11FIP2	C2 domain superfamily||FIP-RBD, C-terminal domain superfamily||Rab11-family interacting protein class I||Rab-binding domain FIP-RBD||C2 domain	ENSG00000107560
ERLIN1	Band 7 domain||Erlin1/2||Band 7/SPFH domain superfamily	ENSG00000107566
EIF3A	Proteasome component (PCI) domain||Eukaryotic translation initiation factor 3 subunit A	ENSG00000107581
DDX50	Helicase superfamily 1/2, ATP-binding domain||Helicase, C-terminal||-||GUCT||DEAD/DEAH box helicase domain||RNA-binding domain superfamily||RNA helicase, DEAD-box type, Q motif||P-loop containing nucleoside triphosphate hydrolase	ENSG00000107625
MAPK8	Protein kinase domain||Protein kinase-like domain superfamily||Mitogen-activated protein (MAP) kinase, JNK||Mitogen-activated protein (MAP) kinase, conserved site||Serine/threonine-protein kinase, active site||-	ENSG00000107643
SEC23IP	Sterile alpha motif domain||SEC23-interacting protein, SAM domain||Sterile alpha motif/pointed domain superfamily||DDHD domain||WWE domain||-	ENSG00000107651
ATE1	N-end rule aminoacyl transferase, C-terminal||Arginine-tRNA-protein transferase 1, eukaryotic||Acyl-CoA N-acyltransferase||N-end aminoacyl transferase, N-terminal||N-end rule aminoacyl transferase	ENSG00000107669
PLEKHA1	PH-like domain superfamily||Pleckstrin homology domain	ENSG00000107679
PPP3CB	Serine/threonine-specific protein phosphatase/bis(5-nucleosyl)-tetraphosphatase||Metallo-dependent phosphatase-like||Calcineurin-like phosphoesterase domain, ApaH type	ENSG00000107758
CCSER2	Serine-rich coiled-coil domain-containing protein 2||-||Serine-rich coiled-coil domain-containing protein	ENSG00000107771
BMPR1A	Activin types I and II receptor domain||Protein kinase, ATP binding site||Protein kinase domain||Serine-threonine/tyrosine-protein kinase, catalytic domain||-||Protein kinase-like domain superfamily||GS domain||Ser/Thr protein kinase, TGFB receptor||Serine/threonine-protein kinase, active site	ENSG00000107779
TNKS2	Ankyrin repeat-containing domain||Ankyrin repeat-containing domain superfamily||Ankyrin repeat||Sterile alpha motif domain||Poly(ADP-ribose) polymerase, catalytic domain||Sterile alpha motif/pointed domain superfamily	ENSG00000107854
ARHGAP21	Rho GTPase-activating protein domain||Rho GTPase activation protein||Pleckstrin homology domain||PH-like domain superfamily||PDZ domain||PDZ superfamily||-	ENSG00000107863
ACBD5	Acyl-CoA-binding protein, ACBP, conserved site||Acyl-CoA-binding protein, ACBP||-||Acyl-CoA-binding domain-containing protein 5||FERM/acyl-CoA-binding protein superfamily||Acyl-CoA binding protein superfamily	ENSG00000107897
LARP4B	La-type HTH domain||Winged helix DNA-binding domain superfamily||RNA-binding domain superfamily||LARP5, RNA recognition motif||Winged helix-like DNA-binding domain superfamily||-	ENSG00000107929
GTPBP4	Nucleolar GTP-binding protein 1, Rossman-fold domain||Nucleolar GTP-binding protein 1||Small GTP-binding protein domain||NOG, C-terminal||P-loop containing nucleoside triphosphate hydrolase||OBG-type guanine nucleotide-binding (G) domain||GTP binding domain	ENSG00000107937
EDRF1	-	ENSG00000107938
BCCIP	BCP1 family	ENSG00000107949
MTPAP	-||PAP/25A-associated	ENSG00000107951
SH3PXD2A	SH3PXD2A, SH3 domain 5||PX domain superfamily||SH3PXD2A, SH3 domain 4||SH3PXD2A, SH3 domain 1||SH3PXD2, PX domain||SH3 domain||SH3PXD2A, SH3 domain 3||SH3 and PX domain-containing protein 2A||Phox homologous domain||SH3-like domain superfamily||SH3PXD2A, SH3 domain 2	ENSG00000107957
PITRM1	Peptidase M16, C-terminal||Peptidase M16, N-terminal||-||Metalloenzyme, LuxS/M16 peptidase-like||Peptidase M16C associated	ENSG00000107959
FAM208B	-||Domain of unknown function DUF3699||Protein of unknown function DUF3715	ENSG00000108021
SMC3	SMCs flexible hinge superfamily||P-loop containing nucleoside triphosphate hydrolase||SMCs flexible hinge||Structural maintenance of chromosomes protein||RecF/RecN/SMC, N-terminal	ENSG00000108055
SHOC2	Leucine-rich repeat domain superfamily||Leucine rich repeat 5||Leucine-rich repeat, typical subtype||Leucine-rich repeat	ENSG00000108061
TFAM	High mobility group box domain superfamily||High mobility group box domain	ENSG00000108064
CCDC6	Protein of unknown function DUF2046	ENSG00000108091
CUL2	Cullin, N-terminal||Cullin protein, neddylation domain||Cullin homology domain superfamily||Cullin homology domain||Winged helix DNA-binding domain superfamily||-||Cullin repeat-like-containing domain superfamily||Cullin, conserved site||Winged helix-like DNA-binding domain superfamily	ENSG00000108094
NUFIP2	Nuclear fragile X mental retardation-interacting protein 2	ENSG00000108256
RPL19	Ribosomal protein L19/L19e conserved site||Ribosomal protein L19/L19e||Ribosomal protein L19/L19e, domain 1||Ribosomal protein L19, eukaryotic||Ribosomal protein L19/L19e superfamily	ENSG00000108298
UBTF	-||High mobility group box domain||High mobility group box domain 5||High mobility group box domain superfamily	ENSG00000108312
CASC3	Btz domain||-||Protein CASC3	ENSG00000108349
RNF43	Zinc finger, RING/FYVE/PHD-type||Zinc finger, RING-type	ENSG00000108375
TRIM37	MATH/TRAF domain||-||Zinc finger, RING/FYVE/PHD-type||Zinc finger, RING-type||TRIM37, MATH domain||TRAF-like||B-box-type zinc finger||B-box, C-terminal	ENSG00000108395
DHX40	P-loop containing nucleoside triphosphate hydrolase||Helicase-associated domain||DEAD/DEAH box helicase domain||-||Domain of unknown function DUF1605||Helicase, C-terminal||Helicase superfamily 1/2, ATP-binding domain||DNA/RNA helicase, ATP-dependent, DEAH-box type, conserved site	ENSG00000108406
TUBD1	Tubulin, conserved site||Epsilon tubulin||Tubulin||Tubulin, C-terminal||Delta tubulin||Tubulin/FtsZ, GTPase domain||Tubulin/FtsZ, GTPase domain superfamily||Tubulin/FtsZ, C-terminal||-	ENSG00000108423
KPNB1	HEAT repeat||Armadillo-like helical||-||Armadillo-type fold||HEAT, type 2||Armadillo||Importin-beta, N-terminal domain	ENSG00000108424
RPS6KB1	-||Protein kinase, ATP binding site||AGC-kinase, C-terminal||Protein kinase domain||Protein kinase, C-terminal||Ribosomal protein S6 kinase||Serine/threonine-protein kinase, active site||Protein kinase-like domain superfamily	ENSG00000108443
INTS2	Integrator complex subunit 2, metazoa||-||Integrator complex subunit 2	ENSG00000108506
MED13	-||Mediator complex, subunit Med13||Mediator complex, subunit Med13, N-terminal, metazoa/fungi	ENSG00000108510
NUP88	-||Nucleoporin Nup88||Nucleoporin NUP88/NUP82	ENSG00000108559
BLMH	Peptidase C1B, bleomycin hydrolase||-||Cysteine peptidase, cysteine active site||Papain-like cysteine peptidase superfamily	ENSG00000108578
CPD	Carboxypeptidase-like, regulatory domain superfamily||Carboxypeptidase D, carboxypeptidase-like domain 3||Peptidase M14, carboxypeptidase A||Peptidase M14B, caboxypeptidase D||Carboxypeptidase D, carboxypeptidase-like domain 2||-||Carboxypeptidase D, carboxypeptidase-like domain 1	ENSG00000108582
GOSR1	-||Golgi SNAP receptor complex, subunit 1	ENSG00000108587
CCDC47	Protein of unknown function DUF1682||-	ENSG00000108588
UTP6	-||HAT (Half-A-TPR) repeat||U3 small nucleolar RNA-associated protein 6||Tetratricopeptide-like helical domain superfamily	ENSG00000108651
DDX5	-||Helicase, C-terminal||Helicase superfamily 1/2, ATP-binding domain||P-loop containing nucleoside triphosphate hydrolase||RNA helicase, DEAD-box type, Q motif||RNA helicase p68 repeat||RNA helicase p68 (DDX5)||ATP-dependent RNA helicase DEAD-box, conserved site||DEAD/DEAH box helicase domain	ENSG00000108654
PSMD11	Winged helix DNA-binding domain superfamily||26S Proteasome non-ATPase regulatory subunit 11||Tetratricopeptide-like helical domain superfamily||Proteasome component (PCI) domain||-	ENSG00000108671
SMURF2	E3 ubiquitin-protein ligase, SMURF1 type||HECT, E3 ligase catalytic domain||C2 domain||WW domain||WW domain superfamily||-||HECT domain||C2 domain superfamily	ENSG00000108854
EFTUD2	Translation protein, beta-barrel domain superfamily||116kDa U5 small nuclear ribonucleoprotein component, C-terminal||Ribosomal protein S5 domain 2-type fold, subgroup||Ribosomal protein S5 domain 2-type fold||Transcription factor, GTP-binding domain||-||EF-G domain III/V-like||Elongation factor EFG, domain V-like||Translation elongation factor EFTu-like, domain 2||P-loop containing nucleoside tr…	ENSG00000108883
PRKAR1A	Cyclic nucleotide-binding domain||cAMP-dependent protein kinase regulatory subunit||cAMP-dependent protein kinase regulatory subunit, dimerization-anchoring domain||RmlC-like jelly roll fold||Cyclic nucleotide-binding, conserved site||Cyclic nucleotide-binding-like||-	ENSG00000108946
YWHAE	14-3-3 protein, conserved site||14-3-3 domain superfamily||14-3-3 protein||14-3-3 domain||-	ENSG00000108953
WSB1	SOCS box-like domain superfamily||WD40/YVTN repeat-like-containing domain superfamily||G-protein beta WD-40 repeat||WD40 repeat, conserved site||Quinoprotein alcohol dehydrogenase-like superfamily||-||SOCS box domain||WD40 repeat||WD40-repeat-containing domain||WD40-repeat-containing domain superfamily	ENSG00000109046
SUPT6H	Nucleic acid-binding, OB-fold||Spt6, SH2 domain, C terminus||SH2 domain||RuvA domain 2-like||Transcription elongation factor Spt6, helix-hairpin-helix motif||Spt6, SH2 domain, N terminus||Transcription elongation factor Spt6, YqgF domain||Ribonuclease H-like superfamily||Helix-turn-helix DNA-binding domain of Spt6||RNA-binding domain, S1||Transcription elongation factor Spt6||Death-like domain of…	ENSG00000109111
TMEM33	-||TMEM33/Pom33 family	ENSG00000109133
SLAIN2	-||SLAIN motif-containing protein	ENSG00000109171
DCUN1D4	-||Potentiating neddylation domain||Defective-in-cullin neddylation protein||EF-hand domain pair	ENSG00000109184
USP46	Ubiquitin specific protease, conserved site||Peptidase C19, ubiquitin carboxyl-terminal hydrolase||Papain-like cysteine peptidase superfamily||Ubiquitin specific protease domain||-	ENSG00000109189
NFKB1	Ankyrin repeat-containing domain superfamily||Rel homology domain (RHD), DNA-binding domain superfamily||Rel homology domain, conserved site||Immunoglobulin E-set||Ankyrin repeat-containing domain||Ankyrin repeat||NFkappaB IPT domain||Rel homology dimerisation domain||IPT domain||NF-kappa-B/Dorsal||Death domain||Immunoglobulin-like fold||Rel homology domain (RHD), DNA-binding domain||Nuclear fact…	ENSG00000109320
INPP4B	-||C2 domain superfamily||Inositol 3,4-bisphosphate 4-phosphatase	ENSG00000109452
GAB1	-||Pleckstrin homology domain||PH-like domain superfamily	ENSG00000109458
KLHL2	BTB-kelch protein||SKP1/BTB/POZ domain superfamily||-||Kelch repeat type 1||BTB/POZ domain||BTB/Kelch-associated||Kelch-type beta propeller	ENSG00000109466
CLCN3	Chloride channel ClC-3||CBS domain||Chloride channel, voltage gated||Chloride channel, core	ENSG00000109572
GALNT7	Nucleotide-diphospho-sugar transferases||Glycosyltransferase 2-like||Ricin B-like lectins||Ricin B, lectin domain	ENSG00000109586
DHX15	Helicase, C-terminal||P-loop containing nucleoside triphosphate hydrolase||Helicase-associated domain||Domain of unknown function DUF1605||DEAD/DEAH box helicase domain||DNA/RNA helicase, ATP-dependent, DEAH-box type, conserved site||Helicase superfamily 1/2, ATP-binding domain	ENSG00000109606
NEIL3	Zinc finger, DNA glycosylase/AP lyase-type||Zinc finger, RanBP2-type||Ribosomal protein S13-like, H2TH||-||Zinc finger, RanBP2-type superfamily||MutM-like, N-terminal||DNA glycosylase/AP lyase, H2TH DNA-binding||Zinc finger, GRF-type||DNA glycosylase/AP lyase, zinc finger domain, DNA-binding site||Formamidopyrimidine-DNA glycosylase, catalytic domain	ENSG00000109674
SH3D19	SH3 domain||SH3 domain-containing protein 19, SH3 domain 3||-||SH3-like domain superfamily||SH3 domain-containing protein 19, SH3 domain 1	ENSG00000109686
SNX25	RGS domain||-||Phox homologous domain||Sorting nexin-25||SNX25, PX domain||Phox-associated domain||RGS domain superfamily||Sorting nexin, C-terminal||PX domain superfamily	ENSG00000109762
KLF3	-||Zinc finger C2H2 superfamily||Zinc finger C2H2-type	ENSG00000109787
KLHL5	BTB/Kelch-associated||Kelch-type beta propeller||BTB-kelch protein||-||SKP1/BTB/POZ domain superfamily||Kelch repeat type 1||BTB/POZ domain	ENSG00000109790
NCAPG	Nuclear condensin complex subunit 3, C-terminal domain||-||Armadillo-like helical||Armadillo-type fold||Condensin complex subunit 3	ENSG00000109805
UGDH	UDP-glucose/GDP-mannose dehydrogenase, dimerisation||UDP-glucose/GDP-mannose dehydrogenase||-||UDP-glucose 6-dehydrogenase, eukaryotic type||UDP-glucose/GDP-mannose dehydrogenase, N-terminal||UDP-glucose/GDP-mannose dehydrogenase, C-terminal||6-phosphogluconate dehydrogenase-like, C-terminal domain superfamily||NAD(P)-binding domain superfamily||UDP-glucose/GDP-mannose dehydrogenase, C-terminal d…	ENSG00000109814
CTSC	Peptidase C1A||-||Cathepsin C exclusion||Peptidase C1A, papain C-terminal||Cathepsin C, exclusion domain superfamily||Cysteine peptidase, asparagine active site||Cysteine peptidase, histidine active site||Cysteine peptidase, cysteine active site||Papain-like cysteine peptidase superfamily||Cathepsin C	ENSG00000109861
FNBP4	WW domain superfamily||WW domain||-	ENSG00000109920
HSPA8	Heat shock protein 70kD, peptide-binding domain superfamily||Heat shock protein 70kD, C-terminal domain superfamily||Heat shock protein 70, conserved site||Heat shock protein 70 family	ENSG00000109971
PPP6R3	Peptide N glycanase, PAW domain||Armadillo-type fold||-||SIT4 phosphatase-associated protein family	ENSG00000110075
CPT1A	Carnitine O-palmitoyltransferase, N-terminal||Acyltransferase ChoActase/COT/CPT	ENSG00000110090
CCND1	Cyclin-like superfamily||Cyclin D||Cyclin||Cyclin-like||Cyclin, N-terminal||Cyclin, C-terminal domain	ENSG00000110092
CHORDC1	HSP20-like chaperone||CHORD domain||CS domain||-	ENSG00000110172
PANX1	Innexin||Pannexin	ENSG00000110218
RNF141	Zinc finger, RING-type, conserved site||-||Zinc finger, RING-type||Zinc finger, RING/FYVE/PHD-type	ENSG00000110315
EIF4G2	MIF4G-like, type 3||-||Initiation factor eIF-4 gamma, MA3||MIF4G-like domain superfamily||W2 domain||Armadillo-type fold	ENSG00000110321
GALNT18	Ricin B, lectin domain||Ricin B-like lectins||Glycosyltransferase 2-like||Nucleotide-diphospho-sugar transferases	ENSG00000110328
BIRC2	BIR repeat||-||Zinc finger, RING/FYVE/PHD-type||Zinc finger, RING-type||Death-like domain superfamily||CARD domain	ENSG00000110330
UBE4A	Zinc finger, RING/FYVE/PHD-type||Ubiquitin conjugation factor E4, core||U box domain	ENSG00000110344
DDX6	P-loop containing nucleoside triphosphate hydrolase||RNA helicase, DEAD-box type, Q motif||ATP-dependent RNA helicase DEAD-box, conserved site||Helicase, C-terminal||Helicase superfamily 1/2, ATP-binding domain||DEAD/DEAH box helicase domain	ENSG00000110367
CBL	Adaptor protein Cbl, EF hand-like||Adaptor protein Cbl, N-terminal helical||Adaptor protein Cbl, PTB domain||Zinc finger, RING-type||Zinc finger, RING/FYVE/PHD-type||Ubiquitin-associated domain||SH2 domain superfamily||Adaptor protein Cbl, SH2-like domain||EF-hand domain pair||UBA-like superfamily||Adaptor protein Cbl||Adaptor protein Cbl, N-terminal domain superfamily||Zinc finger, RING-type, co…	ENSG00000110395
HIPK3	-||Serine/threonine-protein kinase, active site||Protein kinase-like domain superfamily||Protein kinase, ATP binding site||Protein kinase domain	ENSG00000110422
PDHX	E3-binding domain superfamily||2-oxoacid dehydrogenase acyltransferase, catalytic domain||2-oxo acid dehydrogenase, lipoyl-binding site||Peripheral subunit-binding domain||Chloramphenicol acetyltransferase-like domain superfamily||Biotin/lipoyl attachment||Single hybrid motif	ENSG00000110435
SLC35F2	-||Solute carrier family 35 member SLC35F1/F2/F6	ENSG00000110660
NUP98	Nuclear pore complex protein NUP98-NUP96||Nuclear protein 96||Nucleoporin Nup145||-||Peptidase S59, nucleoporin superfamily||Nucleoporin FG repeat||Nucleoporin peptidase S59-like||Peptidase S59, nucleoporin	ENSG00000110713
PPFIBP1	Liprin-beta, SAM domain repeat 3||Liprin-beta, SAM domain repeat 2||Liprin-beta, SAM domain repeat 1||Sterile alpha motif domain||Liprin-beta-1||LAR-interacting protein, Liprin||-||Sterile alpha motif/pointed domain superfamily	ENSG00000110841
PRDM4	SET domain||PR-domain zinc finger protein PRDM4||Zinc finger C2H2 superfamily||Zinc finger C2H2-type||-	ENSG00000110851
CORO1C	WD40/YVTN repeat-like-containing domain superfamily||WD40 repeat, conserved site||-||Coronin||Coronin 1C||Domain of unknown function DUF1899||WD40 repeat||WD40-repeat-containing domain||WD40-repeat-containing domain superfamily	ENSG00000110880
MLEC	Malectin||Malectin domain	ENSG00000110917
CAMKK2	-||Serine/threonine-protein kinase, active site||Protein kinase-like domain superfamily||Protein kinase, ATP binding site||Protein kinase domain	ENSG00000110931
METAP2	Peptidase M24, methionine aminopeptidase||Peptidase M24A, methionine aminopeptidase, subfamily 2||Creatinase/aminopeptidase-like||-||Winged helix-like DNA-binding domain superfamily||Peptidase M24||Peptidase M24A, methionine aminopeptidase, subfamily 2, binding site||Winged helix DNA-binding domain superfamily	ENSG00000111142
PARP11	WWE domain superfamily||-||Poly(ADP-ribose) polymerase, catalytic domain||WWE domain	ENSG00000111224
ALDH2	-||Aldehyde dehydrogenase, C-terminal||Aldehyde dehydrogenase domain||Aldehyde dehydrogenase, glutamic acid active site||Aldehyde/histidinol dehydrogenase||Aldehyde dehydrogenase, cysteine active site||Aldehyde dehydrogenase, N-terminal	ENSG00000111275
NAA25	Tetratricopeptide-like helical domain superfamily||Tetratricopeptide repeat-containing domain||N-acetyltransferase B complex, non-catalytic subunit||-	ENSG00000111300
OAS3	Polymerase, nucleotidyl transferase domain||2-5-oligoadenylate synthetase, N-terminal||2-5-oligoadenylate synthetase, conserved site||2'-5'-oligoadenylate synthase||2'-5'-oligoadenylate synthetase, domain 2 superfamily||2'-5'-oligoadenylate synthetase 1, domain 2/C-terminal	ENSG00000111331
OAS2	2'-5'-oligoadenylate synthetase 1, domain 2/C-terminal||-||2-5-oligoadenylate synthetase, N-terminal||2-5-oligoadenylate synthetase, conserved site||Polymerase, nucleotidyl transferase domain||2'-5'-oligoadenylate synthetase, domain 2 superfamily||2'-5'-oligoadenylate synthase	ENSG00000111335
GTF2H3	von Willebrand factor A-like domain superfamily||-||TFIIH subunit Tfb4/GTF2H3	ENSG00000111358
EIF2B1	NagB/RpiA transferase-like||Initiation factor 2B-related	ENSG00000111361
SLC38A1	-||Amino acid transporter, transmembrane domain	ENSG00000111371
CAND1	Armadillo-like helical||-||Armadillo-type fold||TATA-binding protein interacting (TIP20)	ENSG00000111530
NUP107	Nuclear pore protein 84/107||-	ENSG00000111581
TIMELESS	Timeless C-terminal||Timeless protein	ENSG00000111602
CPSF6	-||Nucleotide-binding alpha-beta plait domain superfamily||CPSF6/7 family||Cleavage and polyadenylation specificity factor subunit 6||RNA-binding domain superfamily||RNA recognition motif domain	ENSG00000111605
KRR1	Ribosomal RNA assembly KRR1||K Homology domain||K Homology domain, type 1 superfamily	ENSG00000111615
CHD4	SNF2-like, N-terminal domain superfamily||-||CHD, N-terminal||DNA/RNA helicase, ATP-dependent, DEAH-box type, conserved site||CHD, C-terminal 2||Domain of unknown function DUF1087||Zinc finger, PHD-finger||Zinc finger, PHD-type||Zinc finger, RING/FYVE/PHD-type||Chromo-like domain superfamily||SNF2-related, N-terminal domain||Helicase, C-terminal||Domain of unknown function DUF1086||Chromo domain|…	ENSG00000111642
UHRF1BP1L	UHRF1-binding protein 1-like||Vacuolar protein sorting-associated protein 13, N-terminal domain||-	ENSG00000111647
CHPT1	-||Choline/ethanolamine phosphotransferase||CDP-alcohol phosphatidyltransferase	ENSG00000111666
GNPTAB	DMAP1-binding domain||EF-Hand 1, calcium-binding site||Stealth protein CR1, conserved region 1||Stealth protein CR2, conserved region 2||Stealth protein CR4, conserved region 4||-||Stealth protein CR3, conserved region 3||Notch domain||Notch-like domain superfamily||EF-hand domain	ENSG00000111670
SUDS3	Sds3-like	ENSG00000111707
LDHB	NAD(P)-binding domain superfamily||Lactate/malate dehydrogenase, N-terminal||L-lactate dehydrogenase||L-lactate/malate dehydrogenase||Lactate dehydrogenase/glycoside hydrolase, family 4, C-terminal||L-lactate dehydrogenase, active site||Lactate/malate dehydrogenase, C-terminal	ENSG00000111716
CMAS	HAD superfamily||HAD-like superfamily||Acylneuraminate cytidylyltransferase||Nucleotide-diphospho-sugar transferases||-	ENSG00000111726
C2CD5	UPF0145 domain superfamily||C2 domain||C2CD5, C2 domain||C2 domain-containing protein 5||-||C2 domain superfamily	ENSG00000111731
RAB35	Small GTPase superfamily||Small GTP-binding protein domain||-||P-loop containing nucleoside triphosphate hydrolase	ENSG00000111737
FGFR1OP2	SIKE family	ENSG00000111790
COL12A1	Fibronectin type III superfamily||Concanavalin A-like lectin/glucanase domain superfamily||von Willebrand factor A-like domain superfamily||Collagen triple helix repeat||Collagen alpha-1(XII) chain||von Willebrand factor, type A||Laminin G domain||Immunoglobulin-like fold||Fibronectin type III	ENSG00000111799
FRK	Protein kinase-like domain superfamily||Tyrosine-protein kinase Frk, SH2 domain||Tyrosine-protein kinase, catalytic domain||Tyrosine-protein kinase, active site||Protein kinase domain||SH3-like domain superfamily||Serine-threonine/tyrosine-protein kinase, catalytic domain||Protein kinase, ATP binding site||SH3 domain||SH2 domain superfamily||SH2 domain	ENSG00000111816
DSE	Chondroitin AC/alginate lyase||Heparinase II, N-terminal	ENSG00000111817
ASF1A	Histone chaperone ASF1-like superfamily||Histone chaperone ASF1-like	ENSG00000111875
RNGTT	mRNA capping enzyme, catalytic domain||Tyrosine specific protein phosphatases domain||Protein-tyrosine phosphatase, active site||Protein-tyrosine phosphatase-like||mRNA capping enzyme, bifunctional||Nucleic acid-binding, OB-fold||mRNA capping enzyme, C-terminal||Dual specificity phosphatase, catalytic domain	ENSG00000111880
SERINC1	Serine incorporator 1||Serine incorporator/TMS membrane protein	ENSG00000111897
HINT3	HIT-like superfamily||HIT-like domain	ENSG00000111911
NCOA7	LysM domain superfamily||-||TLDc domain||LysM domain	ENSG00000111912
SASH1	-||Sterile alpha motif/pointed domain superfamily||SAM/SH3 domain-containing||SH3 domain||Sterile alpha motif domain||SH3-like domain superfamily||SASH1, SAM domain repeat 2||SAM and SH3 domain-containing protein 1, SH3 domain||SASH1, SAM domain repeat 1	ENSG00000111961
FBXO5	F-box domain	ENSG00000112029
KCTD20	BTB/POZ domain||SKP1/BTB/POZ domain superfamily||-	ENSG00000112078
STK38	Serine/threonine-protein kinase, active site||AGC-kinase, C-terminal||Protein kinase-like domain superfamily||Protein kinase, ATP binding site||Protein kinase domain||Protein kinase, C-terminal	ENSG00000112079
SRSF3	RNA-binding domain superfamily||RNA recognition motif domain||-||Nucleotide-binding alpha-beta plait domain superfamily	ENSG00000112081
SOD2	Manganese/iron superoxide dismutase, binding site||Manganese/iron superoxide dismutase, N-terminal domain superfamily||Manganese/iron superoxide dismutase, C-terminal||-||Manganese/iron superoxide dismutase, N-terminal||Manganese/iron superoxide dismutase, C-terminal domain superfamily||Manganese/iron superoxide dismutase	ENSG00000112096
MCM3	Nucleic acid-binding, OB-fold||MCM domain||MCM N-terminal domain||P-loop containing nucleoside triphosphate hydrolase||MCM OB domain||DNA replication licensing factor Mcm3||Mini-chromosome maintenance, conserved site||-||Mini-chromosome maintenance protein||AAA+ ATPase domain	ENSG00000112118
ICK	Serine/threonine-protein kinase, active site||Protein kinase-like domain superfamily||Protein kinase, ATP binding site||Protein kinase domain	ENSG00000112144
FBXO9	F-box domain||F-box-like domain superfamily||-||MIT domain superfamily	ENSG00000112146
MDN1	ATPase, dynein-related, AAA domain||Midasin||AAA+ ATPase domain||von Willebrand factor A-like domain superfamily||P-loop containing nucleoside triphosphate hydrolase||-||von Willebrand factor, type A	ENSG00000112159
ZNF451	Zinc finger C2H2-type||Lamina-associated polypeptide 2 alpha, C-terminal||-	ENSG00000112200
BAG2	BAG family molecular chaperone regulator 2||BAG domain	ENSG00000112208
RAB23	Small GTPase superfamily||Ras-related protein Rab-23||Small GTP-binding protein domain||P-loop containing nucleoside triphosphate hydrolase	ENSG00000112210
FBXL4	Leucine-rich repeat, cysteine-containing subtype||F-box-like domain superfamily||F-box domain||Leucine-rich repeat domain superfamily	ENSG00000112234
E2F3	E2F transcription factor, CC-MB domain||E2F/DP family, winged-helix DNA-binding domain||Winged helix-like DNA-binding domain superfamily||E2F-DP heterodimerization region||E2F Family||Winged helix DNA-binding domain superfamily	ENSG00000112242
PTP4A1	Protein-tyrosine phosphatase-like||Dual specificity phosphatase, catalytic domain||Protein-tyrosine phosphatase, catalytic||Tyrosine specific protein phosphatases domain	ENSG00000112245
ASCC3	Sec63 domain||Immunoglobulin E-set||C2 domain superfamily||Helicase, C-terminal||-||AAA+ ATPase domain||Winged helix DNA-binding domain superfamily||Helicase superfamily 1/2, ATP-binding domain||P-loop containing nucleoside triphosphate hydrolase||DEAD/DEAH box helicase domain	ENSG00000112249
MED23	Mediator complex, subunit Med23	ENSG00000112282
CRYBG1	Ricin B-like lectins||Beta/gamma crystallin||Gamma-crystallin-like||Ricin B, lectin domain	ENSG00000112297
C6orf62	Protein of unknown function DUF4566	ENSG00000112308
HBS1L	Translation elongation factor EFTu-like, domain 2||P-loop containing nucleoside triphosphate hydrolase||Translation elongation factor EFTu/EF1A, C-terminal||HBS1-like protein, N-terminal||Transcription factor, GTP-binding domain||-||Translation elongation factor EF1A/initiation factor IF2gamma, C-terminal||HBS1-like protein, N-terminal domain superfamily||Translation protein, beta-barrel domain s…	ENSG00000112339
TRIM38	Concanavalin A-like lectin/glucanase domain superfamily||Zinc finger, RING-type, conserved site||B-box-type zinc finger||Butyrophylin-like, SPRY domain||SPRY-associated||Zinc finger, RING-type||Zinc finger, RING/FYVE/PHD-type||B30.2/SPRY domain||E3 ubiquitin-protein ligase TRIM38, PRY/SPRY domain||SPRY domain	ENSG00000112343
ZBTB24	SKP1/BTB/POZ domain superfamily||Zinc finger C2H2 superfamily||BTB/POZ domain||Zinc finger C2H2-type	ENSG00000112365
PERP	P53-induced protein||PMP-22/EMP/MP20/Claudin superfamily	ENSG00000112378
ARFGEF3	Sec7, C-terminal||Sec7 domain||Armadillo-type fold||Mon2, dimerisation and cyclophilin-binding domain	ENSG00000112379
ADGRG6	Concanavalin A-like lectin/glucanase domain superfamily||GPS motif||Pentraxin-related||GPCR, family 2, secretin-like||GPCR, family 2, secretin-like, conserved site||Spermadhesin, CUB domain superfamily||GPCR, family 2-like||-||CUB domain	ENSG00000112414
PHACTR2	Phosphatase and actin regulator 2||RPEL repeat	ENSG00000112419
QKI	Protein quaking, putative nuclear localisation signal||K Homology domain, type 1 superfamily||-||STAR protein, homodimerisation region||K Homology domain||K Homology domain, type 1	ENSG00000112531
BICRAL	GLTSCR protein, conserved region||BRD4-interacting chromatin-remodeling complex-associated protein	ENSG00000112624
PPP2R5D	Armadillo-type fold||Protein phosphatase 2A, regulatory B subunit, B56||-||Armadillo-like helical	ENSG00000112640
EXOC2	Exocyst complex component EXOC2/Sec5||IPT domain||Immunoglobulin-like fold||Immunoglobulin E-set	ENSG00000112685
TMEM30A	CDC50/LEM3 family||Cell cycle control protein 50A	ENSG00000112697
SENP6	Papain-like cysteine peptidase superfamily||-||Ulp1 protease family, C-terminal catalytic domain	ENSG00000112701
PRPF4B	Serine/threonine-protein kinase, active site||-||Protein kinase domain||Protein kinase-like domain superfamily	ENSG00000112739
TTK	Serine/threonine-protein kinase, active site||-||Protein kinase domain||Protein kinase Mps1 family||Tetratricopeptide-like helical domain superfamily||Protein kinase, ATP binding site||Protein kinase-like domain superfamily	ENSG00000112742
TENT5A	FAM46 family	ENSG00000112773
FBRSL1	Autism susceptibility gene 2 protein||DBF4-type zinc finger-containing protein 2	ENSG00000112787
ERBIN	PDZ domain||PDZ superfamily||Leucine-rich repeat domain superfamily||Leucine-rich repeat, typical subtype||Erbin||Leucine-rich repeat	ENSG00000112851
MAN2A1	Glycoside hydrolase 38, N-terminal domain superfamily||Glycoside hydrolase family 38, central domain||Galactose mutarotase-like domain superfamily||Glycosyl hydrolase, all-beta||Glycoside hydrolase/deacetylase, beta/alpha-barrel||Glycosyl hydrolase family 38, C-terminal||Glycoside hydrolase family 38, central domain superfamily||Glycoside hydrolase family 38, N-terminal domain||Glycoside hydrolas…	ENSG00000112893
HMGCS1	Hydroxymethylglutaryl-coenzyme A synthase, active site||Hydroxymethylglutaryl-coenzyme A synthase C-terminal domain||Thiolase-like||Hydroxymethylglutaryl-coenzyme A synthase, N-terminal||Hydroxymethylglutaryl-CoA synthase, eukaryotic	ENSG00000112972
BRD8	Brd8, Bromo domain||Bromodomain-containing protein 8||Bromodomain||Bromodomain-like superfamily||-	ENSG00000112983
KIF20A	Kinesin motor domain superfamily||Kinesin-like protein||Kinesin motor domain, conserved site||Kinesin motor domain||P-loop containing nucleoside triphosphate hydrolase||-||Kinesin-like protein KIF20A	ENSG00000112984
NNT	Alanine dehydrogenase/NAD(P) transhydrogenase, conserved site-1||NAD(P) transhydrogenase, alpha subunit||Alanine dehydrogenase/pyridine nucleotide transhydrogenase, conserved site-2||NAD(P)-binding domain superfamily||NAD(P) transhydrogenase, alpha subunit, C-terminal||NADP transhydrogenase beta-like domain||-||DHS-like NAD/FAD-binding domain superfamily||Alanine dehydrogenase/pyridine nucleotide…	ENSG00000112992
MRPS30	Ribosomal protein L37/S30	ENSG00000112996
HSPA9	Heat shock protein 70 family||-||Heat shock protein 70kD, peptide-binding domain superfamily||Heat shock protein 70, conserved site||Heat shock protein 70kD, C-terminal domain superfamily||Chaperone DnaK	ENSG00000113013
SPARC	Kazal domain||SPARC/Testican, calcium-binding domain||Kazal domain superfamily||Osteonectin-like, conserved site||SPARC||EF-Hand 1, calcium-binding site||Follistatin-like, N-terminal||Follistatin/Osteonectin EGF domain||EF-hand domain pair	ENSG00000113140
HMGCR	Sterol-sensing domain||Hydroxymethylglutaryl-CoA reductase, class I/II, NAD/NADP-binding domain superfamily||Hydroxymethylglutaryl-CoA reductase, eukaryotic/archaeal type||Hydroxymethylglutaryl-CoA reductase, class I/II||Hydroxymethylglutaryl-CoA reductase, metazoan||Hydroxymethylglutaryl-CoA reductase, class I/II, substrate-binding domain superfamily||-||Hydroxymethylglutaryl-CoA reductase, N-te…	ENSG00000113161
COL4A3BP	PH-like domain superfamily||Pleckstrin homology domain||START domain||-||START-like domain superfamily	ENSG00000113163
FAF2	UAS||-||UBX domain||Ubiquitin-like domain superfamily||UBA-like superfamily||Thioredoxin-like superfamily	ENSG00000113194
CLINT1	-||Clathrin interactor 1||ENTH/VHS||ENTH domain||Epsin, ENTH domain	ENSG00000113282
CNOT6	CCR4-NOT transcription complex subunit 6||Endonuclease/exonuclease/phosphatase||Leucine-rich repeat domain superfamily||Leucine-rich repeat, typical subtype||Endonuclease/exonuclease/phosphatase superfamily||Leucine-rich repeat	ENSG00000113300
POLR3G	DNA-directed RNA polymerase III, subunit Rpc31	ENSG00000113356
DROSHA	Ribonuclease III||-||Ribonuclease III, endonuclease domain superfamily||Ribonuclease III domain||Double-stranded RNA-binding domain	ENSG00000113360
LMNB1	Intermediate filament protein, conserved site||Intermediate filament, rod domain||Intermediate filament protein||Lamin tail domain||Lamin tail domain superfamily||-	ENSG00000113368
GOLPH3	-||Golgi phosphoprotein 3-like domain superfamily||Golgi phosphoprotein 3-like	ENSG00000113384
NPR3	Adenylyl cyclase class-4/guanylyl cyclase||Receptor, ligand binding region||Periplasmic binding protein-like I	ENSG00000113389
FAM172A	Alpha/Beta hydrolase fold||-||Arb2 domain	ENSG00000113391
TARS	Aminoacyl-tRNA synthetase, class II||Threonyl/alanyl tRNA synthetase, SAD||-||TGS||Anticodon-binding domain superfamily||Threonine-tRNA ligase catalytic core domain||Threonyl/alanyl tRNA synthetase, class II-like, putative editing domain superfamily||Threonine-tRNA ligase, class IIa||Beta-grasp domain superfamily||Aminoacyl-tRNA synthetase, class II (G/ P/ S/T)||TGS-like||Anticodon-binding	ENSG00000113407
LNPEP	Aminopeptidase N-type||Peptidase M1, membrane alanine aminopeptidase, N-terminal||ERAP1-like C-terminal domain||Peptidase M1, alanine aminopeptidase/leukotriene A4 hydrolase||Cystinyl aminopeptidase	ENSG00000113441
RAD1	Rad1/Rec1/Rad17||Cell cycle checkpoint protein, Rad1||-	ENSG00000113456
RAD50	Rad50/SbcC-type AAA domain||DNA repair protein Rad50, eukaryotes||P-loop containing nucleoside triphosphate hydrolase||-||RAD50, zinc hook	ENSG00000113522
SKP1	SKP1 component, POZ domain||SKP1 component, dimerisation||SKP1-like, dimerisation domain superfamily||S-phase kinase-associated protein 1-like||-||S-phase kinase-associated protein 1||SKP1/BTB/POZ domain superfamily	ENSG00000113558
NUP155	Nucleoporin, Nup155-like||-||Nucleoporin, Nup133/Nup155-like, N-terminal||Nucleoporin, Nup133/Nup155-like, C-terminal	ENSG00000113569
PPP2CA	Serine/threonine-specific protein phosphatase/bis(5-nucleosyl)-tetraphosphatase||Calcineurin-like phosphoesterase domain, ApaH type||Metallo-dependent phosphatase-like	ENSG00000113575
NR3C1	Nuclear hormone receptor||Zinc finger, nuclear hormone receptor-type||Nuclear hormone receptor-like domain superfamily||Nuclear hormone receptor, ligand-binding domain||Zinc finger, NHR/GATA-type||Glucocorticoid receptor	ENSG00000113580
PPWD1	WD40 repeat||WD40-repeat-containing domain||WD40-repeat-containing domain superfamily||Cyclophilin-like domain superfamily||-||Cyclophilin-type peptidyl-prolyl cis-trans isomerase domain||Cyclophilin-type peptidyl-prolyl cis-trans isomerase||WD40/YVTN repeat-like-containing domain superfamily	ENSG00000113593
LIFR	Fibronectin type III superfamily||Fibronectin type III||-||Immunoglobulin-like fold||Long hematopoietin receptor, Gp130 family 2, conserved site	ENSG00000113594
TRIM23	P-loop containing nucleoside triphosphate hydrolase||Small GTPase superfamily, ARF type||Small GTPase superfamily, ARF/SAR type||Zinc finger, RING-type, conserved site||Small GTP-binding protein domain||B-box, C-terminal||B-box-type zinc finger||Zinc finger, RING-type||Zinc finger, RING/FYVE/PHD-type||-||RING-type zinc-finger, LisH dimerisation motif||Zinc finger C2H2-type	ENSG00000113595
SEC24A	Sec23/Sec24, trunk domain||Zinc finger, Sec23/Sec24-type superfamily||Gelsolin-like domain||Sec23/Sec24 helical domain superfamily||Zinc finger, Sec23/Sec24-type||von Willebrand factor A-like domain superfamily||ADF-H/Gelsolin-like domain superfamily||Sec23/Sec24 beta-sandwich||Gelsolin-like domain superfamily||Sec23/Sec24, helical domain	ENSG00000113615
RARS	Rossmann-like alpha/beta/alpha sandwich fold||Aminoacyl-tRNA synthetase, class I, conserved site||Arginyl tRNA synthetase N-terminal domain superfamily||Arginyl-tRNA synthetase, catalytic core domain||Aminoacyl-tRNA synthetase, class Ia, anticodon-binding||-||DALR anticodon binding||Arginine-tRNA ligase||Arginyl tRNA synthetase N-terminal domain	ENSG00000113643
H2AFY	Histone H2A||Core histone macro-H2A||Core histone macro-H2A, macro domain||Macro domain||-||Histone-fold||Histone H2A, C-terminal domain||Histone H2A/H2B/H3	ENSG00000113648
TCERG1	WW domain superfamily||FF domain superfamily||FF domain||WW domain||-	ENSG00000113649
SMAD5	SMAD MH1 domain superfamily||SMAD domain, Dwarfin-type||MAD homology 1, Dwarfin-type||MAD homology, MH1||-||Dwarfin||SMAD/FHA domain superfamily||SMAD-like domain superfamily	ENSG00000113658
CSNK1A1	-||Serine/threonine-protein kinase, active site||Protein kinase, ATP binding site||Protein kinase-like domain superfamily||Protein kinase domain	ENSG00000113712
SMC4	SMCs flexible hinge||P-loop containing nucleoside triphosphate hydrolase||SMCs flexible hinge superfamily||-||RecF/RecN/SMC, N-terminal||Structural maintenance of chromosomes protein	ENSG00000113810
TIMMDC1	-	ENSG00000113845
KPNA1	Armadillo-type fold||Importin-alpha, importin-beta-binding domain superfamily||Importin-alpha, importin-beta-binding domain||Armadillo||Atypical Arm repeat||-||Armadillo-like helical||Importin subunit alpha	ENSG00000114030
PCCB	-||Acetyl-CoA carboxylase||ClpP/crotonase-like domain superfamily||Acetyl-CoA carboxylase carboxyl transferase, beta subunit||Acetyl-coenzyme A carboxyltransferase, C-terminal||Acetyl-coenzyme A carboxyltransferase, N-terminal	ENSG00000114054
UBE3A	-||HECT domain||Ubiquitin-protein ligase E3A||HECT, E3 ligase catalytic domain||Ubiquitin-protein ligase E3A, N-terminal zinc-binding domain	ENSG00000114062
SLC25A36	Mitochondrial substrate/solute carrier||-||Mitochondrial carrier protein||Mitochondrial carrier domain superfamily	ENSG00000114120
XRN1	-||5'-3' exoribonuclease 1||5'-3' exoribonuclease||Putative 5-3 exonuclease	ENSG00000114127
PRKAR2A	Cyclic nucleotide-binding, conserved site||RmlC-like jelly roll fold||cAMP-dependent protein kinase regulatory subunit, dimerization-anchoring domain||Cyclic nucleotide-binding-like||Sperm surface protein Sp17||Cyclic nucleotide-binding domain||cAMP-dependent protein kinase regulatory subunit	ENSG00000114302
ACAP2	-||Pleckstrin homology domain||Ankyrin repeat-containing domain superfamily||ARFGAP/RecO-like zinc finger||ArfGAP domain superfamily||Ankyrin repeat||AH/BAR domain superfamily||Arf GTPase activating protein||PH-like domain superfamily||Ankyrin repeat-containing domain	ENSG00000114331
ECT2	Dbl homology (DH) domain||Guanine nucleotide exchange factor Ect2||BRCT domain||-||Dbl homology (DH) domain superfamily||Guanine-nucleotide dissociation stimulator, CDC24, conserved site||PH-like domain superfamily||BRCT domain superfamily	ENSG00000114346
FXR1	Fragile X-related 1 protein, C-terminal region 3||Fragile X-related 1 protein, C-terminal core||K Homology domain, type 1 superfamily||K Homology domain, type 1||K Homology domain||Agenet-like domain||-||Fragile X-related 1 protein, C-terminal region 1	ENSG00000114416
BBX	HMG box transcription factor BBX, domain of unknown function DUF2028||-||High mobility group box domain||High mobility group box domain superfamily	ENSG00000114439
GNB4	G-protein, beta subunit||WD40/YVTN repeat-like-containing domain superfamily||G-protein beta WD-40 repeat||WD40 repeat, conserved site||WD40 repeat||WD40-repeat-containing domain superfamily||WD40-repeat-containing domain||Guanine nucleotide-binding protein, beta subunit	ENSG00000114450
GBE1	1,4-alpha-glucan-branching enzyme||Glycosyl hydrolase, all-beta||Alpha-amylase/branching enzyme, C-terminal all beta||Glycosyl hydrolase, family 13, catalytic domain||Immunoglobulin E-set||Immunoglobulin-like fold||Glycoside hydrolase superfamily||Glycoside hydrolase, family 13, N-terminal	ENSG00000114480
UMPS	Ribulose-phosphate binding barrel||Orotate phosphoribosyltransferase||Aldolase-type TIM barrel||-||Phosphoribosyltransferase domain||Orotidine 5'-phosphate decarboxylase, active site||Phosphoribosyltransferase-like||Orotidine 5'-phosphate decarboxylase||Orotate phosphoribosyl transferase domain||Orotidine 5'-phosphate decarboxylase domain	ENSG00000114491
NCBP2	Nucleotide-binding alpha-beta plait domain superfamily||-||Nuclear cap-binding protein subunit 2||NCBP2, RNA recognition motif||RNA recognition motif domain||RNA-binding domain superfamily	ENSG00000114503
ATP6V1A	V-type ATP synthase catalytic alpha chain||ATPase, F1/V1/A1 complex, alpha/beta subunit, N-terminal domain||ATPase, alpha/beta subunit, nucleotide-binding domain, active site||-||ATPsynthase alpha/beta subunit, N-terminal extension||ATPase, F1/V1/A1 complex, alpha/beta subunit, nucleotide-binding domain||ATPase, F1/V1/A1 complex, alpha/beta subunit, N-terminal domain superfamily||ATP synthase sub…	ENSG00000114573
MRPL3	Ribosomal protein L3||Translation protein, beta-barrel domain superfamily||Ribosomal protein L3, bacterial/organelle-type||Ribosomal protein L3, conserved site||-	ENSG00000114686
ACVR2B	Serine/threonine-protein kinase, active site||Ser/Thr protein kinase, TGFB receptor||Protein kinase domain||Protein kinase-like domain superfamily||Activin types I and II receptor domain	ENSG00000114739
COMMD2	-||COMM domain-containing protein 2||COMM domain	ENSG00000114744
SSR3	Translocon-associated protein subunit gamma	ENSG00000114850
EIF4G1	Eukaryotic translation initiation factor 4 gamma 1||MIF4G-like, type 3||-||MIF4G-like domain superfamily||Initiation factor eIF-4 gamma, MA3||Armadillo-type fold||W2 domain	ENSG00000114867
NEK4	Protein kinase domain||Protein kinase-like domain superfamily||Protein kinase, ATP binding site||Serine/threonine-protein kinase, active site||-	ENSG00000114904
INO80D	-||Potential DNA-binding domain	ENSG00000114933
KANSL3	KAT8 regulatory NSL complex subunit 3/Testis-expressed sequence 30 protein||-||Alpha/Beta hydrolase fold	ENSG00000114982
PIKFYVE	FYVE zinc finger||DEP domain||Chaperonin Cpn60/TCP-1 family||Zinc finger, FYVE/PHD-type||Phosphatidylinositol-4-phosphate 5-kinase, core||Phosphatidylinositol-4-phosphate 5-kinase, N-terminal||Winged helix DNA-binding domain superfamily||GroEL-like apical domain superfamily||TCP-1-like chaperonin intermediate domain superfamily||-||Winged helix-like DNA-binding domain superfamily||Zinc finger, RI…	ENSG00000115020
NCL	RNA-binding domain superfamily||Nucleolin, RNA recognition motif 1||Nucleolin, RNA recognition motif 4||Nucleotide-binding alpha-beta plait domain superfamily||RNA recognition motif domain||Nucleolin, RNA recognition motif 2||RNA recognition motif domain, eukaryote||-||Nucleolin, RNA recognition motif 3	ENSG00000115053
SLC35F5	EamA domain||-	ENSG00000115084
ACTR3	Actin family||-||Actin-related protein 3||Actin/actin-like conserved site	ENSG00000115091
SF3B6	RNA recognition motif domain||RNA-binding domain superfamily||SF3B14, RNA recognition motif||Nucleotide-binding alpha-beta plait domain superfamily	ENSG00000115128
GPD2	Alpha-glycerophosphate oxidase, C-terminal domain superfamily||FAD dependent oxidoreductase||EF-hand domain||FAD-dependent glycerol-3-phosphate dehydrogenase||EF-hand domain pair||FAD/NAD(P)-binding domain superfamily||-||Alpha-glycerophosphate oxidase, C-terminal||EF-Hand 1, calcium-binding site	ENSG00000115159
ACVR1	Serine/threonine-protein kinase, active site||GS domain||Ser/Thr protein kinase, TGFB receptor||Protein kinase-like domain superfamily||-||Protein kinase domain||Activin types I and II receptor domain||Protein kinase, ATP binding site	ENSG00000115170
TANC1	Ankyrin repeat-containing domain||Tetratricopeptide repeat-containing domain||Tetratricopeptide-like helical domain superfamily||Ankyrin repeat||Ankyrin repeat-containing domain superfamily||Tetratricopeptide repeat	ENSG00000115183
NRBP1	Protein kinase-like domain superfamily||Protein kinase domain||Serine-threonine/tyrosine-protein kinase, catalytic domain||-	ENSG00000115216
ITGB6	Integrin beta tail domain superfamily||Integrin beta subunit, tail||EGF-like domain, extracellular||Integrin beta subunit||von Willebrand factor A-like domain superfamily||Integrin beta subunit, cytoplasmic domain||PSI domain||Integrin beta subunit, VWA domain||Integrin beta-6 subunit||Integrin beta N-terminal||Integrin domain superfamily||-	ENSG00000115221
PSMD14	MPN domain||26S Proteasome non-ATPase regulatory subunit 14||Rpn11/EIF3F, C-terminal||JAB1/MPN/MOV34 metalloenzyme domain	ENSG00000115233
PPM1G	PPM-type phosphatase domain superfamily||PPM-type phosphatase, divalent cation binding||Protein phosphatase 2C family||PPM-type phosphatase domain	ENSG00000115241
IFIH1	Helicase superfamily 1/2, ATP-binding domain||Helicase, C-terminal||Caspase recruitment domain||Helicase/UvrB, N-terminal||Death-like domain superfamily||RIG-I-like receptor, C-terminal domain superfamily||RIG-I-like receptor, C-terminal regulatory domain||P-loop containing nucleoside triphosphate hydrolase	ENSG00000115267
CLIP4	Ankyrin repeat-containing domain superfamily||CAP-Gly domain-containing linker protein 4||Ankyrin repeat||CAP Gly-rich domain||CAP Gly-rich domain superfamily||Ankyrin repeat-containing domain||-	ENSG00000115295
SPTBN1	PH-like domain superfamily||Actinin-type actin-binding domain, conserved site||Calponin homology domain||Spectrin, beta subunit||CH domain superfamily||Spectrin repeat||Spectrin/alpha-actinin||Pleckstrin homology domain, spectrin-type||Pleckstrin homology domain	ENSG00000115306
RTN4	-||Reticulon	ENSG00000115310
GALNT3	Nucleotide-diphospho-sugar transferases||Glycosyltransferase 2-like||Ricin B-like lectins||Galactosyltransferase, C-terminal||-||Ricin B, lectin domain	ENSG00000115339
CCDC88A	Girdin||Hook-like protein family||-||CH domain superfamily||Calponin homology domain	ENSG00000115355
MRPL19	-||Ribosomal protein L19||Translation protein SH3-like domain superfamily||Ribosomal protein L19 superfamily	ENSG00000115364
WDR75	WD40/YVTN repeat-like-containing domain superfamily||WD40 repeat||Quinoprotein alcohol dehydrogenase-like superfamily||WD40-repeat-containing domain superfamily||WD40-repeat-containing domain||-	ENSG00000115368
EFEMP1	EGF-like domain||EGF-type aspartate/asparagine hydroxylation site||EGF-like calcium-binding domain||EGF-containing fibulin-like extracellular matrix protein 1||EGF-like calcium-binding, conserved site||-||EGF-like, conserved site||Complement Clr-like EGF domain||Growth factor receptor cysteine-rich domain superfamily||Fibulin 3/4/5	ENSG00000115380
STAT1	STAT transcription factor, N-terminal domain superfamily||STAT transcription factor, DNA-binding||STAT1, SH2 domain||Transcription factor STAT||p53-like transcription factor, DNA-binding||STAT transcription factor, all-alpha domain||SH2 domain superfamily||SH2 domain||Signal transducer and activation of transcription 1, TAZ2 binding domain, C-terminal||STAT transcription factor, coiled coil||-||S…	ENSG00000115415
GLS	Ankyrin repeat-containing domain||Glutaminase||Ankyrin repeat-containing domain superfamily||Ankyrin repeat||-||Beta-lactamase/transpeptidase-like	ENSG00000115419
USP34	-||Ubiquitin specific protease, conserved site||Peptidase C19, ubiquitin carboxyl-terminal hydrolase||Papain-like cysteine peptidase superfamily||Armadillo-type fold||Ubiquitin specific protease domain	ENSG00000115464
EHBP1	bMERB domain||Calponin homology domain||NT-type C2 domain||EH domain-binding protein 1||CH domain superfamily	ENSG00000115504
SF3B1	Armadillo-like helical||-||Splicing factor 3B subunit 1||Splicing factor 3B subunit 1-like||Armadillo-type fold	ENSG00000115524
CHMP3	Snf7 family	ENSG00000115561
HDLBP	-||K Homology domain, type 1 superfamily||K Homology domain||K Homology domain, type 1	ENSG00000115677
PPP1R7	Leucine-rich repeat||Leucine-rich repeat, typical subtype||U2A'/phosphoprotein 32 family A, C-terminal||Leucine-rich repeat domain superfamily||Leucine rich repeat 4	ENSG00000115685
TAF1B	-||Transcription initiation factor Rrn7, Zinc-finger||RNA polymerase I transcription initiation factor TAF1B/Rrn7	ENSG00000115750
ODC1	Orn/DAP/Arg decarboxylase 2, N-terminal||Orn/DAP/Arg decarboxylase 2, conserved site||Ornithine decarboxylase||Orn/DAP/Arg decarboxylase 2, pyridoxal-phosphate binding site||PLP-binding barrel||Alanine racemase/group IV decarboxylase, C-terminal||Orn/DAP/Arg decarboxylase 2, C-terminal||Ornithine/DAP/Arg decarboxylase	ENSG00000115758
BIRC6	Ubiquitin-conjugating enzyme/RWD-like||Ubiquitin-conjugating enzyme E2||-||Baculoviral IAP repeat-containing protein 6||BIR repeat	ENSG00000115760
NOL10	WD40-repeat-containing domain superfamily||WD40 repeat||NUC153||WD40/YVTN repeat-like-containing domain superfamily	ENSG00000115761
PLEKHB2	Pleckstrin homology domain||PH-like domain superfamily	ENSG00000115762
STRN	G-protein beta WD-40 repeat||WD40 repeat, conserved site||WD40/YVTN repeat-like-containing domain superfamily||WD40-repeat-containing domain||WD40-repeat-containing domain superfamily||Striatin, N-terminal||WD40 repeat	ENSG00000115808
CEBPZ	CCAAT-binding factor||-||Armadillo-type fold	ENSG00000115816
PRKD3	Serine/threonine-protein kinase, active site||Protein kinase C-like, phorbol ester/diacylglycerol-binding domain||PH-like domain superfamily||Protein kinase-like domain superfamily||Diacylglycerol/phorbol-ester binding||Protein kinase C mu-related||Pleckstrin homology domain||Protein kinase domain||Protein kinase, ATP binding site	ENSG00000115825
RAB3GAP1	Rab3 GTPase-activating protein catalytic subunit	ENSG00000115839
DARS	OB-fold nucleic acid binding domain, AA-tRNA synthetase-type||-||Aspartyl/Asparaginyl-tRNA synthetase, class IIb||Nucleic acid-binding, OB-fold||Aminoacyl-tRNA synthetase, class II||Aminoacyl-tRNA synthetase, class II (D/K/N)||Aspartate-tRNA synthetase, type 2	ENSG00000115866
SRSF7	-||Nucleotide-binding alpha-beta plait domain superfamily||RNA recognition motif domain||RNA-binding domain superfamily||Zinc finger, CCHC-type||Zinc finger, CCHC-type superfamily||SRSF7, RNA recognition motif	ENSG00000115875
SOS1	Ras guanine nucleotide exchange factor domain superfamily||Ras guanine-nucleotide exchange factor, conserved site||Dbl homology (DH) domain superfamily||PH-like domain superfamily||Histone H2A/H2B/H3||Ras-like guanine nucleotide exchange factor, N-terminal||Dbl homology (DH) domain||Pleckstrin homology domain||Ras guanine-nucleotide exchange factors catalytic domain||Ras guanine-nucleotide exchan…	ENSG00000115904
ORC2	-||Origin recognition complex, subunit 2	ENSG00000115942
ORC4	P-loop containing nucleoside triphosphate hydrolase||Origin recognition complex subunit 4||Origin recognition complex subunit 4, C-terminal||ATPase, AAA-type, core||AAA+ ATPase domain	ENSG00000115947
RND3	Small GTPase superfamily||Small GTP-binding protein domain||Small GTPase superfamily, Rho type||P-loop containing nucleoside triphosphate hydrolase	ENSG00000115963
THADA	-||Domain of unknown function DUF2428, death-receptor-like||Armadillo-type fold	ENSG00000115970
TRAK2	HAP1, N-terminal||-||Trafficking kinesin-binding protein domain	ENSG00000115993
PCYOX1	Prenylcysteine oxidase||FAD/NAD(P)-binding domain superfamily||Prenylcysteine lyase	ENSG00000116005
EPAS1	HIF-1 alpha, transactivation domain, C-terminal||PAS fold||PAS domain superfamily||PAS domain||PAC motif||PAS fold-3||Nuclear translocator||Myc-type, basic helix-loop-helix (bHLH) domain||Helix-loop-helix DNA-binding domain superfamily||Hypoxia-inducible factor, alpha subunit	ENSG00000116016
NFE2L2	-||Basic leucine zipper domain, Maf-type||Basic-leucine zipper domain||Transcription factor, Skn-1-like, DNA-binding domain superfamily||Nuclear factor erythroid 2-related factor 2	ENSG00000116044
MSH6	DNA mismatch repair protein MutS, connector domain||PWWP domain||P-loop containing nucleoside triphosphate hydrolase||DNA mismatch repair protein MutS, core domain superfamily||DNA mismatch repair protein MutS, clamp||DNA mismatch repair protein MutS-homologue MSH6||MutS, connector domain superfamily||-||DNA mismatch repair protein MutS, N-terminal||DNA mismatch repair protein MutS, C-terminal||D…	ENSG00000116062
PLEKHA3	-||PH-like domain superfamily||Pleckstrin homology domain	ENSG00000116095
FARSB	B3/B4 tRNA-binding domain||Phenylalanyl-tRNA synthetase, class IIc, beta subunit, archae/euk cytosolic||Phenylalanyl-tRNA synthetase, B3/B4||tRNA synthetase, B5-domain||Putative DNA-binding domain superfamily	ENSG00000116120
ALMS1	-||Alstrom syndrome protein 1||ALMS motif	ENSG00000116127
DNAJC16	DnaJ domain||Thioredoxin-like superfamily||Chaperone J-domain superfamily||Thioredoxin domain||-||DnaJ domain, conserved site	ENSG00000116138
MARK1	Protein kinase-like domain superfamily||Kinase associated domain 1 (KA1)||Serine/threonine-protein kinase, active site||Protein kinase, ATP binding site||Serine/threonine-protein kinase MARK/par1||Protein kinase domain||KA1 domain/Ssp2, C-terminal||Serine/threonine-protein kinase MARK1||Ubiquitin-associated domain	ENSG00000116141
SCP2	Thiolase, conserved site||SCP2 sterol-binding domain superfamily||Thiolase||Thiolase, N-terminal||-||Thiolase, C-terminal||Thiolase, acyl-enzyme intermediate active site||Thiolase-like||SCP2 sterol-binding domain	ENSG00000116171
RALGPS2	Ras guanine-nucleotide exchange factor catalytic domain superfamily||Ras-specific guanine nucleotide-releasing factor RalGPS1/2||-||Pleckstrin homology domain||Ras guanine nucleotide exchange factor domain superfamily||PH-like domain superfamily||Ras guanine-nucleotide exchange factors catalytic domain	ENSG00000116191
FAM20B	FAM20, C-terminal||FAM20	ENSG00000116199
TMEM59	Uncharacterised protein family, TMEM59	ENSG00000116209
ERRFI1	Mig-6 domain||-	ENSG00000116285
PARK7	DJ-1/PfpI||Protein/nucleic acid deglycase DJ-1||Class I glutamine amidotransferase-like	ENSG00000116288
EDEM3	Six-hairpin glycosidase-like superfamily||PA domain||Glycoside hydrolase family 47||-||Seven-hairpin glycosidases||EDEM3, PA domain	ENSG00000116406
ATP5PB	ATP synthase, F0 complex, subunit B||ATP synthase, F0 complex, subunit B/MI25	ENSG00000116459
RNF19B	Zinc finger, RING/FYVE/PHD-type||Zinc finger, RING-type||IBR domain||E3 ubiquitin ligase RBR family	ENSG00000116514
ASH1L	AWS domain||Bromo adjacent homology (BAH) domain||-||Zinc finger, PHD-type||Zinc finger, RING/FYVE/PHD-type||SET domain||Post-SET domain||Bromodomain-like superfamily||Zinc finger, FYVE/PHD-type||Bromodomain||AT hook, DNA-binding motif||Zinc finger, PHD-type, conserved site	ENSG00000116539
SFPQ	PSF, RNA recognition motif 1||RNA recognition motif domain||RNA-binding domain superfamily||NOPS||PSF, NOPS domain||Nucleotide-binding alpha-beta plait domain superfamily||-	ENSG00000116560
C1orf21	Protein of unknown function DUF4612||-	ENSG00000116667
IVNS1ABP	BTB-kelch protein||SKP1/BTB/POZ domain superfamily||Kelch repeat type 1||Influenza virus NS1A-binding protein||BTB/POZ domain||BTB/Kelch-associated||Kelch-type beta propeller	ENSG00000116679
SMG7	Telomerase activating protein Est1||DNA/RNA-binding domain, Est1-type||-||Tetratricopeptide-like helical domain superfamily	ENSG00000116698
SLC35D1	Sugar phosphate transporter domain	ENSG00000116704
PRDM2	SET domain||Zinc finger C2H2-type||Zinc finger C2H2 superfamily||-||Predicted retinoblastoma binding protein (RIZ)	ENSG00000116731
TROVE2	TROVE domain superfamily||von Willebrand factor A-like domain superfamily||TROVE domain	ENSG00000116747
UCHL5	-||Peptidase C12, ubiquitin carboxyl-terminal hydrolase superfamily||Ubiquitinyl hydrolase, UCH37 type||Papain-like cysteine peptidase superfamily||Peptidase C12, ubiquitin carboxyl-terminal hydrolase||Ubiquitinyl hydrolase-L5	ENSG00000116750
SRSF11	RNA recognition motif domain||RNA-binding domain superfamily||Serine/arginine-rich splicing factor 11||Nucleotide-binding alpha-beta plait domain superfamily||-	ENSG00000116754
CRYZ	Alcohol dehydrogenase, C-terminal||Quinone oxidoreductase/zeta-crystallin, conserved site||Polyketide synthase, enoylreductase domain||Alcohol dehydrogenase, N-terminal||GroES-like superfamily||NAD(P)-binding domain superfamily	ENSG00000116791
EXOC8	PH-like domain superfamily||Pleckstrin homology domain||Cullin repeat-like-containing domain superfamily||Exocyst complex component Exo84||Exocyst component Exo84, C-terminal	ENSG00000116903
TSNAX	Translin, C-terminal||Translin superfamily||Translin, N-terminal||Translin family	ENSG00000116918
RRAGC	RagC/D||Gtr1/RagA G protein||P-loop containing nucleoside triphosphate hydrolase	ENSG00000116954
LGALS8	-||Concanavalin A-like lectin/glucanase domain superfamily||Galectin, carbohydrate recognition domain||Galectin-8	ENSG00000116977
MTR	Pterin-binding domain||Cobalamin-dependent methionine synthase||Homocysteine-binding domain||Cobalamin (vitamin B12)-binding module, cap domain||Methionine synthase domain||Cobalamin (vitamin B12)-binding domain||Dihydropteroate synthase-like||Vitamin B12-dependent methionine synthase, activation domain superfamily||Methionine synthase, B12-binding domain||Homocysteine-binding domain superfamily|…	ENSG00000116984
SIPA1L2	Signal-induced proliferation-associated 1-like protein 2||PDZ superfamily||PDZ domain||Rap GTPase activating protein domain||Signal-induced proliferation-associated 1-like protein, C-terminal||Rap/Ran-GAP superfamily	ENSG00000116991
RLF	Zinc finger C2H2-type||Zinc finger C2H2 superfamily	ENSG00000117000
ETV3	Winged helix-like DNA-binding domain superfamily||Winged helix DNA-binding domain superfamily||ETS translocation variant 3||Ets domain	ENSG00000117036
ACADM	Acyl-CoA dehydrogenase/oxidase, N-terminal||Acyl-CoA dehydrogenase, conserved site||Acyl-CoA dehydrogenase/oxidase C-terminal||Acyl-CoA dehydrogenase/oxidase, N-terminal and middle domain superfamily||Acyl-CoA dehydrogenase/oxidase, N-terminal domain superfamily||-||Medium-chain specific acyl-CoA dehydrogenase||Acyl-CoA oxidase/dehydrogenase, central domain||Acyl-CoA dehydrogenase-like, C-terminal	ENSG00000117054
ADGRL2	GPCR, family 2, latrophilin||GAIN domain, N-terminal||GPCR, family 2, extracellular hormone receptor domain||Olfactomedin-like domain||GPCR, family 2, secretin-like||Latrophilin-2||GPS motif||GPCR, family 2, latrophilin, C-terminal||GPCR, family 2, secretin-like, conserved site||GPCR family 2, extracellular hormone receptor domain superfamily||GPCR, family 2-like||D-galactoside/L-rhamnose binding…	ENSG00000117114
KDM5B	Zinc finger, PHD-type||-||Zinc finger, PHD-finger||JmjN domain||Zinc finger, RING/FYVE/PHD-type||ARID DNA-binding domain||Zinc finger, C5HC2-type||ARID DNA-binding domain superfamily||Zinc finger, PHD-type, conserved site||Zinc finger, FYVE/PHD-type||JmjC domain||Lysine-specific demethylase-like domain	ENSG00000117139
UAP1	Nucleotide-diphospho-sugar transferases||UDPGP family	ENSG00000117143
KLHL12	BTB/Kelch-associated||Kelch-type beta propeller||BTB-kelch protein||SKP1/BTB/POZ domain superfamily||Kelch repeat type 1||BTB/POZ domain	ENSG00000117153
SSX2IP	Afadin/alpha-actinin-binding||-	ENSG00000117155
ZNHIT6	Zinc finger, HIT-type	ENSG00000117174
RBBP5	WD40/YVTN repeat-like-containing domain superfamily||WD40-repeat-containing domain||Retinoblastoma-binding protein 5/Swd1||WD40 repeat	ENSG00000117222
GBP1	GB1/RHD3-type guanine nucleotide-binding (G) domain||Guanylate-binding protein, C-terminal||P-loop containing nucleoside triphosphate hydrolase||Guanylate-binding protein/Atlastin, C-terminal||Guanylate-binding protein, N-terminal||Guanylate-binding protein, C-terminal domain superfamily	ENSG00000117228
CD46	Sushi/SCR/CCP domain||Membrane cofactor protein CD46||Sushi/SCR/CCP superfamily||-	ENSG00000117335
PRPF3	U4/U6 small nuclear ribonucleoprotein Prp3||Pre-mRNA-splicing factor 3||PWI domain||PWI domain superfamily||Domain of unknown function DUF1115	ENSG00000117360
EBNA1BP2	Eukaryotic rRNA processing	ENSG00000117395
PRDX1	Alkyl hydroperoxide reductase subunit C/ Thiol specific antioxidant||Peroxiredoxin, AhpC-type||Thioredoxin domain||Thioredoxin-like superfamily||Peroxiredoxin, C-terminal	ENSG00000117450
PIK3R3	PI3K p85 subunit, C-terminal SH2 domain||SH2 domain||SH2 domain superfamily||PI3K p85 subunit, inter-SH2 domain||PI3K p85 subunit, N-terminal SH2 domain||PI3K p85/p55 subunit	ENSG00000117461
BLZF1	Golgin-45||DASH complex subunit Hsk3-like	ENSG00000117475
TMED5	GOLD domain||-||GOLD domain superfamily||TMP21-related||Transmembrane emp24 domain-containing protein 5	ENSG00000117500
DR1	Transcription factor CBF/NF-Y/archaeal histone domain||Histone-fold	ENSG00000117505
CNN3	Calponin/LIMCH1||Calponin repeat||CH domain superfamily||Calponin homology domain||Smooth muscle protein/calponin	ENSG00000117519
PRRC2C	Protein PRRC2||BAT2, N-terminal	ENSG00000117523
F3	Interferon/interleukin receptor domain||Fibronectin type III superfamily||Tissue factor||Fibronectin type III||Immunoglobulin-like fold||Tissue factor, conserved site	ENSG00000117525
ABCD3	ABC transporter type 1, transmembrane domain||ABC transporter-like||ABC transporter type 1, transmembrane domain superfamily||Peroxysomal long chain fatty acyl transporter||P-loop containing nucleoside triphosphate hydrolase||ABC transporter, conserved site||AAA+ ATPase domain||ATP-binding cassette sub-family D member 3	ENSG00000117528
DARS2	GAD-like domain superfamily||OB-fold nucleic acid binding domain, AA-tRNA synthetase-type||-||Aminoacyl-tRNA synthetase, class II||Aminoacyl-tRNA synthetase, class II (D/K/N)||Nucleic acid-binding, OB-fold||Aspartyl/Asparaginyl-tRNA synthetase, class IIb||Aspartate-tRNA ligase, type 1||GAD domain	ENSG00000117593
IRF6	Interferon regulatory factor, conserved site||SMAD-like domain superfamily||SMAD/FHA domain superfamily||Winged helix DNA-binding domain superfamily||Interferon regulatory factor DNA-binding domain||-||Interferon regulatory factor-3||Winged helix-like DNA-binding domain superfamily	ENSG00000117595
UTP25	Digestive organ expansion factor, predicted||P-loop containing nucleoside triphosphate hydrolase	ENSG00000117597
SLC35A3	-||Nucleotide-sugar transporter	ENSG00000117620
STMN1	Stathmin, conserved site||Stathmin family||Stathmin superfamily	ENSG00000117632
NEK2	Serine/threonine-protein kinase, active site||Protein kinase-like domain superfamily||Protein kinase domain	ENSG00000117650
ARID1A	SWI/SNF-like complex subunit BAF250/Osa||SWI/SNF-like complex subunit BAF250, C-terminal||ARID DNA-binding domain superfamily||Armadillo-type fold||ARID DNA-binding domain||-||Armadillo-like helical||SWI/SNF-like complex subunit BAF250a	ENSG00000117713
CENPF	Centromere protein Cenp-F, leucine-rich repeat-containing domain||Centromere protein Cenp-F, N-terminal||Kinetochore protein Cenp-F/LEK1, Rb protein-binding domain||-	ENSG00000117724
PPP1R8	-||Forkhead-associated (FHA) domain||SMAD/FHA domain superfamily	ENSG00000117751
ESYT2	C2 domain||Extended synaptotagmin, C-terminal C2 domain||Extended synaptotagmin, C2A domain||C2 domain superfamily||Synaptotagmin, SMP domain||Synaptotagmin-like mitochondrial-lipid-binding domain||Extended synaptotagmin, C2B domain	ENSG00000117868
RCN2	EF-hand domain||-||EF-hand domain pair||EF-Hand 1, calcium-binding site	ENSG00000117906
STAG1	-||STAG||Stromalin conservative domain||Armadillo-type fold	ENSG00000118007
KMT2A	Bromodomain-like superfamily||Extended PHD (ePHD) domain||Post-SET domain||Methyltransferase, trithorax||SET domain||Histone-lysine N-methyltransferase 2A||Zinc finger, CXXC-type||FY-rich, N-terminal||Zinc finger, RING/FYVE/PHD-type||-||Zinc finger, PHD-type||Zinc finger, PHD-finger||Bromodomain||Zinc finger, FYVE/PHD-type||FY-rich, C-terminal	ENSG00000118058
KIF14	Kinesin-associated||Kinesin-like protein||P-loop containing nucleoside triphosphate hydrolase||SMAD/FHA domain superfamily||Kinesin motor domain, conserved site||Kinesin motor domain||Forkhead-associated (FHA) domain||Kinesin motor domain superfamily	ENSG00000118193
CAMSAP2	PRC-barrel-like superfamily||Calmodulin-regulated spectrin-associated protein, CH domain||-||CKK domain superfamily||CAMSAP, spectrin and Ca2+/calmodulin-binding region||Calponin homology domain||Calmodulin-regulated spectrin-associated protein||CKK domain||CH domain superfamily	ENSG00000118200
ATF6	Basic-leucine zipper domain||cAMP-dependent transcription factor ATF-6 alpha	ENSG00000118217
FASTKD2	FAST kinase leucine-rich||RAP domain||-||FAST kinase-like protein, subdomain 2	ENSG00000118246
CREB1	cAMP response element binding (CREB) protein||Coactivator CBP, pKID||Basic-leucine zipper domain||cAMP-responsive element-binding protein 1||-	ENSG00000118260
KLF7	Zinc finger C2H2-type||Zinc finger C2H2 superfamily||-	ENSG00000118263
B4GALT6	Galactosyltransferase, C-terminal||Beta-1,4-galactosyltransferase||Galactosyltransferase, N-terminal||Nucleotide-diphospho-sugar transferases	ENSG00000118276
CASP8AP2	-	ENSG00000118412
ANKRD13C	Ankyrin repeat-containing domain||Ankyrin repeat domain-containing protein 13||Ankyrin repeat||Ankyrin repeat-containing domain superfamily	ENSG00000118454
PHF3	Zinc finger, PHD-type, conserved site||Zinc finger, FYVE/PHD-type||Transcription elongation factor S-II, central domain||Spen paralogue and orthologue SPOC, C-terminal||Transcription elongation factor S-II, central domain superfamily||Zinc finger, RING/FYVE/PHD-type||Zinc finger, PHD-type||-||Zinc finger, PHD-finger	ENSG00000118482
FBXO30	F-box-like domain superfamily||F-box domain||F-box only protein 30/40||Zinc finger, RING/FYVE/PHD-type||TRAF-like||Zinc finger, TRAF-type	ENSG00000118496
MYB	Transcription regulator Wos2-domain||Myb-like domain||C-myb, C-terminal||-||Myb domain||SANT/Myb domain||Homeobox-like domain superfamily	ENSG00000118513
CTGF	Glycoprotein hormone subunit beta||Insulin-like growth factor binding protein, N-terminal, Cys-rich conserved site||Thrombospondin type-1 (TSP1) repeat||VWFC domain||Thrombospondin type-1 (TSP1) repeat superfamily||IGFBP-related, CNN||Cystine knot, C-terminal||Insulin-like growth factor-binding protein, IGFBP||Growth factor receptor cysteine-rich domain superfamily	ENSG00000118523
SLC16A7	Monocarboxylate transporter 2||Major facilitator superfamily domain||-||MFS transporter superfamily||Monocarboxylate transporter||Major facilitator superfamily	ENSG00000118596
RXYLT1	-	ENSG00000118600
ZNF430	Krueppel-associated box||KRAB domain superfamily||Zinc finger C2H2 superfamily||Zinc finger C2H2-type	ENSG00000118620
FOXO3	Winged helix DNA-binding domain superfamily||FOXO protein, KIX-binding domain||FOXO protein, transactivation domain||Fork head domain||Winged helix-like DNA-binding domain superfamily||Fork head domain conserved site 2	ENSG00000118689
RAB3GAP2	Rab3-GAP regulatory subunit, N-terminal||Rab3-GAP regulatory subunit||-||Rab3GAP regulatory subunit, C-terminal	ENSG00000118873
PPL	SH3 domain||Plakin repeat superfamily||Plectin repeat||Spectrin/alpha-actinin	ENSG00000118898
OTUD4P1	-	ENSG00000118976
ELL2	Winged helix DNA-binding domain superfamily||RNA polymerase II elongation factor ELL, N-terminal||RNA polymerase II elongation factor ELL2||ELL/occludin family||-||Occludin homology domain	ENSG00000118985
GTF3C3	Tetratricopeptide repeat||-||Tetratricopeptide-like helical domain superfamily||Transcription factor Tfc4/TFIIIC-102/Sfc4||Tetratricopeptide repeat-containing domain	ENSG00000119041
TJP2	PDZ superfamily||Tight junction protein ZO-2||P-loop containing nucleoside triphosphate hydrolase||Guanylate kinase-like domain||Guanylate kinase/L-type calcium channel beta subunit||ZO-2, SH3 domain||PDZ domain||SH3 domain||-||Tight junction protein ZO||SH3-like domain superfamily	ENSG00000119139
ITGB1BP1	-||PH-like domain superfamily||PTB/PI domain||Integrin binding protein, ICAP-1	ENSG00000119185
CPSF3	Beta-Casp domain||Metallo-beta-lactamase||Zn-dependent metallo-hydrolase, RNA specificity domain||Ribonuclease Z/Hydroxyacylglutathione hydrolase-like||Pre-mRNA 3'-end-processing endonuclease polyadenylation factor C-term	ENSG00000119203
SENP5	SENP5 peptidase||Ulp1 protease family, C-terminal catalytic domain||Papain-like cysteine peptidase superfamily	ENSG00000119231
HEATR1	U3 small nucleolar RNA-associated protein 10||Armadillo-like helical||-||Armadillo-type fold||BP28, C-terminal domain	ENSG00000119285
PTBP3	-||ROD1, RNA recognition motif 1||Polypyrimidine tract-binding protein1/2/3, RNA recognition motif 2||RNA recognition motif domain||Nucleotide-binding alpha-beta plait domain superfamily||HnRNP-L/PTB||ROD1, RNA recognition motif 4||RNA-binding domain superfamily	ENSG00000119314
RAD23B	Ubiquitin-associated domain||XPC-binding domain superfamily||UV excision repair protein Rad23||Ubiquitin domain||Ubiquitin-like domain superfamily||Heat shock chaperonin-binding||XPC-binding domain||UBA-like superfamily	ENSG00000119318
SET	-||Nucleosome assembly protein (NAP)||NAP-like superfamily	ENSG00000119335
GLE1	GLE1-like||GLE1-like superfamily	ENSG00000119392
RAB14	Small GTP-binding protein domain||P-loop containing nucleoside triphosphate hydrolase||Ras-related protein Rab14||Small GTPase superfamily	ENSG00000119396
FBXW2	WD40/YVTN repeat-like-containing domain superfamily||G-protein beta WD-40 repeat||WD40 repeat, conserved site||F-box-like domain superfamily||WD40 repeat||WD40-repeat-containing domain||WD40-repeat-containing domain superfamily||F-box domain	ENSG00000119402
MAPKAP1	SAPK-interacting protein 1, Pleckstrin-homology domain||PH-like domain superfamily||Sin1, N-terminal||Sin1, middle CRIM domain||-	ENSG00000119487
ALG2	Glycosyl transferase, family 1||Mannosyltransferase ALG2||Glycosyltransferase subfamily 4-like, N-terminal domain||-	ENSG00000119523
KDSR	Short-chain dehydrogenase/reductase, conserved site||-||Short-chain dehydrogenase/reductase SDR||NAD(P)-binding domain superfamily	ENSG00000119537
VPS4B	AAA+ ATPase domain||Vps4 oligomerisation, C-terminal||MIT domain superfamily||-||ATPase, AAA-type, conserved site||ATPase, AAA-type, core||MIT||P-loop containing nucleoside triphosphate hydrolase	ENSG00000119541
YLPM1	YLP motif-containing protein 1||-||P-loop containing nucleoside triphosphate hydrolase	ENSG00000119596
AREL1	Immunoglobulin-like fold||-||Filamin/ABP280 repeat-like||HECT domain||Immunoglobulin E-set||Regulator of chromosome condensation, RCC1||HECT, E3 ligase catalytic domain	ENSG00000119682
TTLL5	Tubulin-tyrosine ligase/Tubulin polyglutamylase||ATP-grasp fold, subdomain 1||-	ENSG00000119685
RBM25	Nucleotide-binding alpha-beta plait domain superfamily||-||PWI domain||PWI domain superfamily||RNA recognition motif domain||RBM25, RNA recognition motif||RNA-binding domain superfamily	ENSG00000119707
SUPT7L	Bromodomain associated domain||Histone-fold	ENSG00000119760
ATL2	Guanylate-binding protein, C-terminal domain superfamily||Guanylate-binding protein, N-terminal||Guanylate-binding protein/Atlastin, C-terminal||P-loop containing nucleoside triphosphate hydrolase||-||GB1/RHD3-type guanine nucleotide-binding (G) domain	ENSG00000119787
FAM98A	FAM98	ENSG00000119812
AFTPH	Aftiphilin, clathrin-binding box||-	ENSG00000119844
EPCAM	Thyroglobulin type-1 superfamily||Thyroglobulin type-1||-	ENSG00000119888
OGFRL1	Opioid growth factor receptor (OGFr) conserved domain	ENSG00000119900
SLF2	-||FAM178 family	ENSG00000119906
IDE	Peptidase M16, N-terminal||-||Peptidase M16, middle/third domain||Metalloenzyme, LuxS/M16 peptidase-like||Peptidase M16, zinc-binding site||Peptidase M16, C-terminal	ENSG00000119912
IFIT3	Tetratricopeptide-like helical domain superfamily||Tetratricopeptide repeat-containing domain||Interferon-induced protein with tetratricopeptide repeats 3||Tetratricopeptide repeat	ENSG00000119917
IFIT2	Tetratricopeptide-like helical domain superfamily||Tetratricopeptide repeat-containing domain||Interferon-induced protein with tetratricopeptide repeats 2||Tetratricopeptide repeat	ENSG00000119922
GPAM	Glycerol-3-phosphate acyltransferase, PlsB||Glycerol-3-phosphate O-acyltransferase/Dihydroxyacetone phosphate acyltransferase||Phospholipid/glycerol acyltransferase	ENSG00000119927
SMNDC1	Tudor domain||Survival motor neuron	ENSG00000119953
HELLS	SNF2-like, N-terminal domain superfamily||-||P-loop containing nucleoside triphosphate hydrolase||SNF2-related, N-terminal domain||Helicase, C-terminal||Helicase superfamily 1/2, ATP-binding domain	ENSG00000119969
WDR11	WD40 repeat, conserved site||WD40/YVTN repeat-like-containing domain superfamily||WD40-repeat-containing domain superfamily||-||WD40 repeat	ENSG00000120008
GOT1	Aminotransferase, class I/classII||Pyridoxal phosphate-dependent transferase domain 1||Pyridoxal phosphate-dependent transferase||Pyridoxal phosphate-dependent transferase, major domain||Aspartate/other aminotransferase||Aminotransferases, class-I, pyridoxal-phosphate-binding site	ENSG00000120053
GNA13	G-protein alpha subunit, group 12/13||G protein alpha subunit, helical insertion||P-loop containing nucleoside triphosphate hydrolase||Guanine nucleotide binding protein (G-protein), alpha subunit	ENSG00000120063
KANSL1	KAT8 regulatory NSL complex subunit 1||PEHE domain||-	ENSG00000120071
PANK3	Type II pantothenate kinase	ENSG00000120137
NUP43	WD40 repeat||WD40-repeat-containing domain superfamily||Nucleoporin Nup43||WD40-repeat-containing domain||-||WD40/YVTN repeat-like-containing domain superfamily||WD40 repeat, conserved site	ENSG00000120253
MTHFD1L	Formate-tetrahydrofolate ligase, FTHFS, conserved site||-||Tetrahydrofolate dehydrogenase/cyclohydrolase, catalytic domain||Tetrahydrofolate dehydrogenase/cyclohydrolase||Tetrahydrofolate dehydrogenase/cyclohydrolase, NAD(P)-binding domain||NAD(P)-binding domain superfamily||Formate-tetrahydrofolate ligase, FTHFS||P-loop containing nucleoside triphosphate hydrolase	ENSG00000120254
LRP11	Low-density lipoprotein (LDL) receptor class A repeat||PKD domain||Immunoglobulin-like fold||MANSC domain||PKD domain superfamily||Seven cysteines, N-terminal||LDL receptor-like superfamily||Low-density lipoprotein (LDL) receptor class A, conserved site||PKD/Chitinase domain	ENSG00000120256
PCMT1	Protein-L-isoaspartate(D-aspartate) O-methyltransferase||S-adenosyl-L-methionine-dependent methyltransferase||-	ENSG00000120265
ACAT2	Thiolase-like||Thiolase, C-terminal||Thiolase, N-terminal||Thiolase||Thiolase, conserved site||Thiolase, active site	ENSG00000120437
TCP1	Chaperonin Cpn60/TCP-1 family||Chaperonin TCP-1, conserved site||-||Chaperone tailless complex polypeptide 1 (TCP-1)||TCP-1-like chaperonin intermediate domain superfamily||GroEL-like equatorial domain superfamily||GroEL-like apical domain superfamily||T-complex protein 1, alpha subunit	ENSG00000120438
SNX19	Sorting nexin-19||Phox-associated domain||PX domain superfamily||Sorting nexin, C-terminal||Phox homologous domain||SNX19, PX domain	ENSG00000120451
NUDCD1	-||HSP20-like chaperone||CS domain||NudC domain-containing protein 1	ENSG00000120526
MASTL	Serine/threonine-protein kinase, active site||Serine/threonine-protein kinase greatwall, catalytic domain||Protein kinase domain||Protein kinase-like domain superfamily||AGC-kinase, C-terminal	ENSG00000120539
ELF1	Winged helix DNA-binding domain superfamily||Transcription factor Elf, N-terminal||Ets domain||Winged helix-like DNA-binding domain superfamily||-	ENSG00000120690
HSPH1	Heat shock protein 70kD, C-terminal domain superfamily||Heat shock protein 70, conserved site||Heat shock protein 70kD, peptide-binding domain superfamily||-||Heat shock protein 70 family	ENSG00000120694
KBTBD7	SKP1/BTB/POZ domain superfamily||BTB-kelch protein||BTB/POZ domain||Kelch repeat type 1||BTB/Kelch-associated||Kelch-type beta propeller	ENSG00000120696
ETF1	eRF1 domain 2||eRF1 domain 3||-||Peptide chain release factor eRF1/aRF1||Peptide Chain Release Factor eRF1/aRF1, N-terminal||eRF1 domain 1/Pelota-like||50S ribosomal protein L30e-like	ENSG00000120705
TGFBI	TGF beta-induced protein/periostin||FAS1 domain||Transforming growth factor-beta-induced protein ig-h3||FAS1 domain superfamily||-||EMI domain	ENSG00000120708
KDM3B	-||JmjC domain	ENSG00000120733
SERP1	Stress-associated endoplasmic reticulum protein	ENSG00000120742
PLS1	EF-Hand 1, calcium-binding site||EF-hand domain pair||Calponin homology domain||Actinin-type actin-binding domain, conserved site||Plastin-1||EF-hand domain||CH domain superfamily	ENSG00000120756
UTP20	Down-regulated-in-metastasis protein||Armadillo-type fold	ENSG00000120800
TMPO	Lamina-associated polypeptide 2 alpha, C-terminal||LEM-like domain||LEM/LEM-like domain superfamily||LEM domain	ENSG00000120802
ARL1	-||Small GTPase superfamily, ARF type||Small GTPase superfamily, ARF/SAR type||P-loop containing nucleoside triphosphate hydrolase||Small GTP-binding protein domain	ENSG00000120805
NFYB	Histone-fold||Transcription factor CBF/NF-Y/archaeal histone domain||Transcription factor, NFYB/HAP3, conserved site	ENSG00000120837
TARDBP	Nucleotide-binding alpha-beta plait domain superfamily||-||RNA-binding domain superfamily||RNA recognition motif domain	ENSG00000120948
RDH10	Short-chain dehydrogenase/reductase, conserved site||Short-chain dehydrogenase/reductase SDR||Retinol dehydrogenase 10||NAD(P)-binding domain superfamily	ENSG00000121039
TRIM25	SPRY domain||RING-type zinc-finger, LisH dimerisation motif||-||Zinc finger, RING/FYVE/PHD-type||B30.2/SPRY domain||Zinc finger, RING-type||B-box-type zinc finger||Butyrophylin-like, SPRY domain||SPRY-associated||Concanavalin A-like lectin/glucanase domain superfamily||Zinc finger, RING-type, conserved site	ENSG00000121060
SCPEP1	Alpha/Beta hydrolase fold||Serine carboxypeptidase, serine active site||-||Peptidase S10, serine carboxypeptidase	ENSG00000121064
SPOP	BTB/POZ domain||-||SKP1/BTB/POZ domain superfamily||MATH/TRAF domain||TRAF-like||SPOP, C-terminal BACK-like domain	ENSG00000121067
TENT4B	PAP/25A-associated||-||Polymerase, nucleotidyl transferase domain	ENSG00000121274
PYROXD1	FAD/NAD(P)-binding domain superfamily||-||FAD/NAD(P)-binding domain	ENSG00000121350
PSPC1	PSP1, RNA recognition motif 2||-||Nucleotide-binding alpha-beta plait domain superfamily||NOPS||RNA-binding domain superfamily||PSP1, RNA recognition motif 1||RNA recognition motif domain	ENSG00000121390
TRMT1L	tRNA methyltransferase, Trm1||S-adenosyl-L-methionine-dependent methyltransferase||Zinc finger C2H2-type	ENSG00000121486
B4GALT4	Galactosyltransferase, C-terminal||Beta-1,4-galactosyltransferase||-||Galactosyltransferase, N-terminal||Nucleotide-diphospho-sugar transferases	ENSG00000121578
NAA50	GNAT domain||-||Acyl-CoA N-acyltransferase	ENSG00000121579
KIF18A	Kinesin motor domain superfamily||Kinesin motor domain, conserved site||Kinesin-like protein||Kinesin motor domain||P-loop containing nucleoside triphosphate hydrolase	ENSG00000121621
DESI2	PPPDE putative peptidase domain	ENSG00000121644
ZMYM2	Protein of unknown function DUF3504||TRASH domain||Zinc finger, MYM-type	ENSG00000121741
TBC1D15	-||Domain of unknown function DUF3548||Rab-GTPase-TBC domain||Rab-GTPase-TBC domain superfamily	ENSG00000121749
KHDRBS1	K Homology domain||K Homology domain, type 1 superfamily||KHDRBS, Qua1 domain||K Homology domain, type 1||Sam68, tyrosine-rich domain	ENSG00000121774
ZNF639	Zinc finger C2H2-type||Zinc finger C2H2 superfamily||-	ENSG00000121864
PIK3CA	Phosphatidylinositol 3-kinase, C2 domain||Phosphatidylinositol 3-/4-kinase, catalytic domain superfamily||Phosphoinositide 3-kinase, accessory (PIK) domain||Phosphatidylinositol kinase||Protein kinase-like domain superfamily||Armadillo-type fold||Phosphatidylinositol 3/4-kinase, conserved site||Phosphatidylinositol 3-kinase, Vps34 type||Phosphatidylinositol 3-kinase adaptor-binding (PI3K ABD) dom…	ENSG00000121879
PDS5A	Armadillo-type fold||-||Armadillo-like helical	ENSG00000121892
CLCC1	Chloride channel CLIC-like	ENSG00000121940
GPSM2	Tetratricopeptide-like helical domain superfamily||Tetratricopeptide repeat-containing domain||Tetratricopeptide repeat||GoLoco motif	ENSG00000121957
ZRANB3	SNF2-related, N-terminal domain||SNF2-like, N-terminal domain superfamily||-||Helicase, C-terminal||Helicase superfamily 1/2, ATP-binding domain||HNH nuclease||HNH endonuclease||Zinc finger, RanBP2-type||P-loop containing nucleoside triphosphate hydrolase||Zinc finger, RanBP2-type superfamily	ENSG00000121988
FYTTD1	-||UAP56-interacting factor	ENSG00000122068
COPA	Anaphase-promoting complex subunit 4, WD40 domain||WD40-repeat-containing domain superfamily||WD40-repeat-containing domain||Coatomer, alpha subunit, C-terminal||WD40 repeat||Coatomer alpha subunit||-||Cytochrome cd1-nitrite reductase-like, haem d1 domain superfamily||G-protein beta WD-40 repeat||WD40 repeat, conserved site||Coatomer, WD associated region||WD40/YVTN repeat-like-containing domain …	ENSG00000122218
RBBP6	U box domain||Zinc finger, CCHC-type superfamily||E3 ubiquitin-protein ligase RBBP6||Zinc knuckle CX2CX3GHX4C||DWNN domain||Zinc finger, CCHC-type||Zinc finger, RING-type||Zinc finger, RING/FYVE/PHD-type	ENSG00000122257
ZC3H7A	Tetratricopeptide-like helical domain superfamily||-||Zinc finger C2H2 superfamily||Zinc finger, CCCH-type||Zinc finger, CCCH-type superfamily	ENSG00000122299
ANXA11	Annexin repeat||Annexin superfamily||Annexin repeat, conserved site||Annexin A11||Annexin	ENSG00000122359
ZNF644	-||Zinc finger C2H2-type||Zinc finger C2H2 superfamily	ENSG00000122482
KLHL7	Kelch-type beta propeller||Kelch-like protein 7||-||BTB-kelch protein||BTB/Kelch-associated||BTB/POZ domain||Kelch repeat type 1||SKP1/BTB/POZ domain superfamily	ENSG00000122550
HERPUD2	Ubiquitin-like domain superfamily||Ubiquitin domain||-	ENSG00000122557
CBX3	Chromo domain, conserved site||Chromo/chromo shadow domain||Chromo domain subgroup||Chromo domain||Chromo shadow domain||Chromo-like domain superfamily||Chromobox protein homologue 3	ENSG00000122565
HNRNPA2B1	RNA-binding domain superfamily||RNA recognition motif domain||hnRNP A2/B1, RNA recognition motif 1||Nucleotide-binding alpha-beta plait domain superfamily||hnRNP A2/B1||-	ENSG00000122566
FAM126A	Hyccin	ENSG00000122591
FKBP9	EF-hand domain||Peptidyl-prolyl cis-trans isomerase, FKBP-type||EF-Hand 1, calcium-binding site||EF-hand domain pair||FKBP-type peptidyl-prolyl cis-trans isomerase domain	ENSG00000122642
NT5C3A	-||HAD-like superfamily||HAD superfamily||Pyrimidine 5'-nucleotidase, eukaryotic	ENSG00000122643
CLTA	Clathrin light chain||-	ENSG00000122705
TAF1L	Transcription initiation factor TFIID subunit 1, animal||Transcription initiation factor TFIID subunit 1, domain of unknown function||Bromodomain, conserved site||TAFII-230 TBP-binding domain superfamily||TAFII-230 TBP-binding||Bromodomain-like superfamily||Bromodomain	ENSG00000122728
KIAA1549	Protein of unknown function DUF3827	ENSG00000122778
CALD1	Caldesmon||Caldesmon/lymphocyte specific protein||-	ENSG00000122786
P4HA1	Prolyl 4-hydroxylase alpha-subunit, N-terminal||Tetratricopeptide repeat||Tetratricopeptide repeat-containing domain||Oxoglutarate/iron-dependent dioxygenase||Tetratricopeptide-like helical domain superfamily||Prolyl 4-hydroxylase, alpha subunit	ENSG00000122884
MED13L	Mediator complex, subunit Med13||Mediator complex, subunit Med13, N-terminal, metazoa/fungi||-	ENSG00000123066
RASSF8	Ubiquitin-like domain superfamily||Ras association domain-containing protein 8||N-terminal RASSF family||-||Ras-associating (RA) domain	ENSG00000123094
ITPR2	Inositol 1,4,5-trisphosphate receptor||-||Mir domain superfamily||MIR motif||RIH domain||Ion transport domain||RyR/IP3 receptor binding core, RIH domain superfamily||Ryanodine receptor-related||RyR/IP3R Homology associated domain||Inositol 1,4,5-trisphosphate/ryanodine receptor||Armadillo-type fold	ENSG00000123104
CCDC91	-||Coiled-coil domain-containing protein 91	ENSG00000123106
WWP1	WW domain||C2 domain superfamily||HECT domain||E3 ubiquitin-protein ligase, SMURF1 type||C2 domain||WW domain superfamily||HECT, E3 ligase catalytic domain	ENSG00000123124
NLN	Peptidase M3A/M3B catalytic domain||Neurolysin/Thimet oligopeptidase, domain 2||-||Metallopeptidase, catalytic domain superfamily||Neurolysin/Thimet oligopeptidase, N-terminal	ENSG00000123213
ATF1	-||cAMP response element binding (CREB) protein||Coactivator CBP, pKID||cAMP-dependent transcription factor ATF1||Basic-leucine zipper domain	ENSG00000123268
SPATS2	-||UBA-like superfamily||Protein of unknown function DUF1387	ENSG00000123352
STIL	SCL-interrupting locus protein	ENSG00000123473
AMD1	-||S-adenosylmethionine decarboxylase, conserved site||S-adenosylmethionine decarboxylase||S-adenosylmethionine decarboxylase, core	ENSG00000123505
USP45	Zinc finger, UBP-type||Zinc finger, RING/FYVE/PHD-type||-||Ubiquitin specific protease domain||Peptidase C19, ubiquitin carboxyl-terminal hydrolase||Ubiquitin specific protease, conserved site||Papain-like cysteine peptidase superfamily	ENSG00000123552
MORF4L2	MRG, C-terminal domain superfamily||Mortality factor 4-like protein 2||MRG domain||MRG	ENSG00000123562
FAM199X	FAM199X family	ENSG00000123575
LPGAT1	Acyltransferase, C-terminal domain||Phospholipid/glycerol acyltransferase	ENSG00000123684
AGO2	-||Protein argonaute, N-terminal||Argonaute linker 2 domain||Protein argonaute-2||Argonaute, linker 1 domain||Ribonuclease H-like superfamily||Protein argonaute, Mid domain||PAZ domain superfamily||PAZ domain||Piwi domain||Ribonuclease H superfamily	ENSG00000123908
ACSL3	AMP-dependent synthetase/ligase||-||AMP-binding, conserved site	ENSG00000123983
TTPAL	CRAL-TRIO lipid binding domain superfamily||CRAL/TRIO, N-terminal domain||CRAL-TRIO lipid binding domain||CRAL/TRIO, N-terminal domain superfamily	ENSG00000124120
NCOA3	Nuclear receptor coactivator 3||Helix-loop-helix DNA-binding domain superfamily||Myc-type, basic helix-loop-helix (bHLH) domain||Nuclear receptor coactivator, Ncoa-type, interlocking domain superfamily||Domain of unknown function DUF1518||Nuclear receptor coactivator||Nuclear receptor coactivator, Ncoa-type, interlocking||Nuclear receptor coactivator, receptor-binding domain||PAS fold||PAS domain…	ENSG00000124151
VAPB	Vesicle-associated membrane-protein-associated protein||PapD-like superfamily||Vesicle-associated membrane protein-associated protein B||Major sperm protein (MSP) domain||-||Immunoglobulin-like fold	ENSG00000124164
CHD6	Chromo/chromo shadow domain||BRK domain superfamily||BRK domain||P-loop containing nucleoside triphosphate hydrolase||DNA/RNA helicase, ATP-dependent, DEAH-box type, conserved site||Helicase superfamily 1/2, ATP-binding domain||Chromo domain||Helicase, C-terminal||SNF2-like, N-terminal domain superfamily||-||Chromo-like domain superfamily||SNF2-related, N-terminal domain	ENSG00000124177
SRSF6	RNA recognition motif domain||RNA-binding domain superfamily||SRSF6, RNA recognition motif 1||-||Nucleotide-binding alpha-beta plait domain superfamily	ENSG00000124193
ARFGEF2	Armadillo-type fold||Mon2, dimerisation and cyclophilin-binding domain||Sec7, C-terminal domain superfamily||Guanine nucleotide exchange factor, N-terminal||Sec7, C-terminal||Sec7 domain superfamily||Sec7 domain	ENSG00000124198
ZNFX1	Armadillo-type fold||Zinc finger, NF-X1-type||P-loop containing nucleoside triphosphate hydrolase	ENSG00000124201
CSE1L	Armadillo-type fold||CAS/CSE, C-terminal||Importin-beta, N-terminal domain||Armadillo-like helical||Exportin/Importin, Cse1-like	ENSG00000124207
RAB22A	Small GTPase superfamily||Small GTP-binding protein domain||P-loop containing nucleoside triphosphate hydrolase	ENSG00000124209
STAU1	Staufen, C-terminal||Double-stranded RNA-binding domain	ENSG00000124214
PMEPA1	Protein TMEPAI	ENSG00000124225
MTRR	-||Ferredoxin reductase-type FAD-binding domain||Oxidoreductase FAD/NAD(P)-binding||NADPH-cytochrome p450 reductase, FAD-binding, alpha-helical domain superfamily||Flavoprotein-like superfamily||Flavodoxin/nitric oxide synthase||Flavodoxin-like||Flavoprotein pyridine nucleotide cytochrome reductase||FAD-binding, type 1||Ferredoxin-NADP reductase (FNR), nucleotide-binding domain||Riboflavin syntha…	ENSG00000124275
MPHOSPH10	U3 small nucleolar ribonucleoprotein complex, subunit Mpp10	ENSG00000124383
USP22	Ubiquitin specific protease, conserved site||Peptidase C19, ubiquitin carboxyl-terminal hydrolase||Papain-like cysteine peptidase superfamily||Ubiquitin specific protease domain||Zinc finger, RING/FYVE/PHD-type||-||Zinc finger, UBP-type	ENSG00000124422
USP9X	Armadillo-type fold||Ubiquitin specific protease domain||Peptidase C19, ubiquitin carboxyl-terminal hydrolase||Ubiquitin specific protease, conserved site||Papain-like cysteine peptidase superfamily	ENSG00000124486
TRERF1	Zinc finger C2H2-type||Zinc finger C2H2 superfamily||Homeobox-like domain superfamily||SANT/Myb domain||ELM2 domain||SANT domain	ENSG00000124496
WRNIP1	Zinc finger, Rad18-type putative||AAA C-terminal domain||P-loop containing nucleoside triphosphate hydrolase||MgsA AAA+ ATPase C-terminal||DNA polymerase III, clamp loader complex, gamma/delta/delta subunit, C-terminal||ATPase, AAA-type, core||AAA+ ATPase domain	ENSG00000124535
XPO5	Importin-beta, N-terminal domain||Armadillo-type fold||Exportin-1/Importin-beta-like||-||Armadillo-like helical	ENSG00000124571
SOX4	High mobility group box domain||Transcription factor SOX-11/4||High mobility group box domain superfamily	ENSG00000124766
SSR1	Translocon-associated protein (TRAP), alpha subunit	ENSG00000124783
NUP153	Nucleoporin Nup153, N-terminal||Nuclear pore complex protein||Nuclear pore complex protein Nup153||Retro-transposon transporting motif||Zinc finger, RanBP2-type||Zinc finger, RanBP2-type superfamily	ENSG00000124789
DEK	SAP domain||SAP domain superfamily||DEK, C-terminal||-	ENSG00000124795
LRRFIP1	Leucine-rich repeat flightless-interacting protein 1/2	ENSG00000124831
AHNAK	PDZ domain||PDZ superfamily	ENSG00000124942
CNOT1	MIF4G-like domain superfamily||CCR4-NOT subunit 1, TTP binding domain superfamily||CCR4-NOT transcription complex subunit 1, CAF1-binding domain||CCR4-NOT transcription complex subunit 1, HEAT repeat||CCR4-Not complex, Not1 subunit, domain of unknown function DUF3819||-||CCR4-NOT transcription complex subunit 1, TTP binding domain||CCR4-Not complex component, Not1, C-terminal	ENSG00000125107
RAP2A	Small GTPase superfamily, Ras-type||Small GTPase superfamily||-||P-loop containing nucleoside triphosphate hydrolase||Small GTP-binding protein domain	ENSG00000125249
ABCC4	AAA+ ATPase domain||Multidrug resistance-associated protein 4||-||ABC transporter type 1, transmembrane domain||ABC transporter-like||ABC transporter type 1, transmembrane domain superfamily||P-loop containing nucleoside triphosphate hydrolase||ABC transporter, conserved site	ENSG00000125257
TM9SF2	Nonaspanin (TM9SF)||-	ENSG00000125304
TTF1	SANT/Myb domain||Myb-like domain	ENSG00000125482
GTF3C4	Transcription factor IIIC, putative zinc-finger||WD40-repeat-containing domain superfamily||Transcription factor IIIC, 90kDa subunit, N-terminal	ENSG00000125484
POLR1B	DNA-directed RNA polymerase, subunit 2||DNA-directed RNA polymerase, subunit 2, hybrid-binding domain||DNA-directed RNA polymerase I subunit RPA2, domain 4||RNA polymerase Rpb2, OB-fold||RNA polymerase Rpb2, domain 2||DNA-directed RNA polymerase, subunit 2, hybrid-binding domain superfamily||RNA polymerase, beta subunit, conserved site||RNA polymerase Rpb2, domain 3||RNA polymerase Rpb2, domain 2…	ENSG00000125630
HTR5BP	-	ENSG00000125631
CCDC93	-||Coiled-coil domain-containing protein 93||CCDC93, coiled-coil domain	ENSG00000125633
THOC2	THO complex, subunitTHOC2, N-terminal||THO complex subunit 2, N-terminal domain||-||THO complex, subunitTHOC2, C-terminal	ENSG00000125676
MED1	Mediator complex, subunit Med1||-	ENSG00000125686
AC046185.1	-	ENSG00000125695
GPCPD1	PLC-like phosphodiesterase, TIM beta/alpha-barrel domain superfamily||Glycerophosphodiester phosphodiesterase Gde1||Carbohydrate-binding-like fold||Immunoglobulin-like fold||-||Glycerophosphocholine phosphodiesterase GPCPD1, CBM20 domain||Glycerophosphodiester phosphodiesterase domain||Carbohydrate binding module family 20	ENSG00000125772
STK35	Protein kinase domain||Protein kinase, ATP binding site||Protein kinase-like domain superfamily||Serine/threonine-protein kinase, active site||-	ENSG00000125834
RRBP1	-||Ribosome receptor lysine/proline rich	ENSG00000125844
MKKS	Chaperonin Cpn60/TCP-1 family||GroEL-like apical domain superfamily||McKusick-Kaufman/Bardet-Biedl syndromes putative chaperonin||TCP-1-like chaperonin intermediate domain superfamily||GroEL-like equatorial domain superfamily	ENSG00000125863
DSTN	-||ADF/Cofilin||Actin-depolymerising factor homology domain||Destrin||ADF-H/Gelsolin-like domain superfamily	ENSG00000125868
HNRNPR	RNA-binding domain superfamily||RNA recognition motif domain||Heterogeneous nuclear ribonucleoprotein R, RNA recognition motif 2||-||Heterogeneous nuclear ribonucleoprotein R, RNA recognition motif 1||Nucleotide-binding alpha-beta plait domain superfamily||HnRNP R/Q splicing factor	ENSG00000125944
ZNF436	Krueppel-associated box||KRAB domain superfamily||Zinc finger C2H2 superfamily||Zinc finger C2H2-type	ENSG00000125945
MAX	Myc-type, basic helix-loop-helix (bHLH) domain||Helix-loop-helix DNA-binding domain superfamily||Protein max||-	ENSG00000125952
AGO3	PAZ domain||Piwi domain||Protein argonaute-3||Ribonuclease H superfamily||Protein argonaute, Mid domain||Ribonuclease H-like superfamily||PAZ domain superfamily||Argonaute, linker 1 domain||Argonaute linker 2 domain||Protein argonaute, N-terminal||-	ENSG00000126070
KLC1	-||Kinesin light chain repeat||Kinesin light chain||Tetratricopeptide repeat||Tetratricopeptide repeat-containing domain||Tetratricopeptide-like helical domain superfamily	ENSG00000126214
RBM42	RNA-binding domain superfamily||RNA recognition motif domain||Nucleotide-binding alpha-beta plait domain superfamily||RBM42, RNA recognition motif||-	ENSG00000126254
PRMT1	Protein arginine N-methyltransferase||S-adenosyl-L-methionine-dependent methyltransferase||-	ENSG00000126457
SBDS	Ribosome maturation protein SBDS, N-terminal||Ribosome maturation protein SBDS, C-terminal||Ribosome maturation protein Sdo1/SBDS||Ribosome maturation protein SBDS, N-terminal domain superfamily||Ribosome maturation protein Sdo1/SBDS-like||-||Ribosome maturation protein SBDS, conserved site||Ribosome maturation protein Sdo1/SBDS, central domain superfamily	ENSG00000126524
TRAP1	HSP90, C-terminal domain||-||Heat shock protein Hsp90, N-terminal||Histidine kinase/HSP90-like ATPase||Histidine kinase/HSP90-like ATPase superfamily||Ribosomal protein S5 domain 2-type fold||Heat shock protein Hsp90 family	ENSG00000126602
NSRP1	Domain of unknown function DUF2040||-	ENSG00000126653
PCNX4	-||Pecanex	ENSG00000126773
ATG14	UV radiation resistance protein/autophagy-related protein 14	ENSG00000126775
KTN1	-||Ribosome receptor lysine/proline rich||Kinectin	ENSG00000126777
DLGAP5	SAPAP family||-	ENSG00000126787
ZBTB1	SKP1/BTB/POZ domain superfamily||Zinc finger C2H2-type||Zinc finger C2H2 superfamily||BTB/POZ domain	ENSG00000126804
RHOT1	EF-hand domain pair||P-loop containing nucleoside triphosphate hydrolase||EF hand associated, type-1||Mitochondrial Rho GTPase||EF-hand domain||MIRO domain||Small GTP-binding protein domain||EF-Hand 1, calcium-binding site||Small GTPase superfamily||EF hand associated, type-2||-	ENSG00000126858
HNRNPH2	RNA recognition motif domain||RNA-binding domain superfamily||Nucleotide-binding alpha-beta plait domain superfamily||Zinc finger, CHHC-type	ENSG00000126945
CANX	Concanavalin A-like lectin/glucanase domain superfamily||Calreticulin/calnexin||-||Calreticulin/calnexin, P domain superfamily||Calreticulin/calnexin, conserved site	ENSG00000127022
ZNF484	Zinc finger C2H2 superfamily||Zinc finger C2H2-type||Krueppel-associated box||KRAB domain superfamily	ENSG00000127081
BCL11B	Zinc finger C2H2 superfamily||Zinc finger C2H2-type	ENSG00000127152
COX7C	Cytochrome c oxidase subunit VIIc||Cytochrome c oxidase subunit VIIc superfamily	ENSG00000127184
RAB3IP	GDP/GTP exchange factor Sec2, N-terminal||-	ENSG00000127328
DYRK2	Protein kinase domain||Protein kinase, ATP binding site||Protein kinase-like domain superfamily||Serine/threonine-protein kinase, active site||-	ENSG00000127334
UBR4	E3 ubiquitin ligase, UBR4||Armadillo-type fold||Zinc finger, UBR-type||-||WD40-repeat-containing domain superfamily	ENSG00000127481
MACF1	CH domain superfamily||Plakin repeat superfamily||EF-hand domain||Calponin homology domain||Actinin-type actin-binding domain, conserved site||EF-hand domain pair||SH3 domain||GAR domain superfamily||-||GAR domain||Spectrin/alpha-actinin||Plectin repeat||EF-Hand 1, calcium-binding site||Uncharacterized protein KIAA0754||Spectrin repeat	ENSG00000127603
METTL16	-||Ribosomal RNA large subunit methyltransferase F-like||S-adenosyl-L-methionine-dependent methyltransferase||Methyltransferase METTL16/PsiM	ENSG00000127804
VIL1	Villin headpiece domain superfamily||Villin||Villin/Gelsolin||ADF-H/Gelsolin-like domain superfamily||Villin headpiece||Gelsolin-like domain||Gelsolin-like domain superfamily	ENSG00000127831
RNF6	Zinc finger, RING-type||Zinc finger, RING/FYVE/PHD-type	ENSG00000127870
AKAP9	ELK domain||Pericentrin/AKAP-450 centrosomal targeting domain||A-kinase anchor protein 9/Pericentrin	ENSG00000127914
PTPN12	Protein-tyrosine phosphatase, catalytic||Tyrosine specific protein phosphatases domain||-||Protein-tyrosine phosphatase, active site||Protein-tyrosine phosphatase-like||Protein-tyrosine phosphatase, non-receptor type-12||PTP type protein phosphatase	ENSG00000127947
STEAP4	Pyrroline-5-carboxylate reductase, catalytic, N-terminal||NAD(P)-binding domain superfamily||Ferric reductase transmembrane component-like domain	ENSG00000127954
GNAI1	Guanine nucleotide binding protein (G-protein), alpha subunit||P-loop containing nucleoside triphosphate hydrolase||G protein alpha subunit, helical insertion||-||G-protein alpha subunit, group I	ENSG00000127955
PAICS	PurE domain||SAICAR synthetase, conserved site||PurE domain superfamily||Class II PurE||SAICAR synthetase/ADE2, N-terminal	ENSG00000128050
PPAT	Nucleophile aminohydrolases, N-terminal||Glutamine amidotransferase type 2 domain||-||Phosphoribosyltransferase domain||Amidophosphoribosyltransferase||Phosphoribosyltransferase-like||Amidophosphoribosyltransferase, N-terminal	ENSG00000128059
DGCR8	-||WW domain||Double-stranded RNA-binding domain||WW domain superfamily	ENSG00000128191
CPA4	Peptidase M14, carboxypeptidase A||Carboxypeptidase, activation peptide||Metallocarboxypeptidase-like, propeptide||-||Carboxypeptidase A, carboxypeptidase domain	ENSG00000128510
PODXL	-||CD34/Podocalyxin||Podocalyxin	ENSG00000128567
MKLN1	Muskelin, N-terminal||Galactose oxidase/kelch, beta-propeller||LIS1 homology motif||Kelch repeat type 1||CTLH, C-terminal LisH motif||Kelch-type beta propeller||-||Galactose-binding-like domain superfamily	ENSG00000128585
CALU	EF-Hand 1, calcium-binding site||EF-hand domain pair||Calumenin||EF-hand domain	ENSG00000128595
MYO1B	Class I myosin, motor domain||IQ motif, EF-hand binding site||Kinesin motor domain superfamily||PH-like domain superfamily||Myosin head, motor domain||Class I myosin tail homology domain||P-loop containing nucleoside triphosphate hydrolase	ENSG00000128641
PDE11A	GAF-like domain superfamily||3'5'-cyclic nucleotide phosphodiesterase||3'5'-cyclic nucleotide phosphodiesterase, catalytic domain superfamily||3'5'-cyclic nucleotide phosphodiesterase, conserved site||GAF domain||HD/PDEase domain||3'5'-cyclic nucleotide phosphodiesterase, catalytic domain||-	ENSG00000128655
EIF2S2P4	-	ENSG00000128692
HAT1	Histone acetyl transferase HAT1 N-terminal||Histone acetyl transferase 1, N-terminal domain superfamily||Histone acetyltransferase type B, catalytic subunit||Histone acetyltransferase HAT1, C-terminal||-||Acyl-CoA N-acyltransferase	ENSG00000128708
HERC2	APC10/DOC domain||Regulator of chromosome condensation 1/beta-lactamase-inhibitor protein II||Beta-propeller repeat TECPR||Mib/herc2 domain superfamily||Cytochrome b5-like heme/steroid binding domain superfamily||HERC2, APC10 domain||Regulator of chromosome condensation, RCC1||Galactose-binding-like domain superfamily||Cytochrome b5-like heme/steroid binding domain||HECT domain||Ribosomal protein…	ENSG00000128731
EIF2AK4	Serine/threonine-protein kinase, active site||eIF-2-alpha kinase Gcn2||Anticodon-binding domain superfamily||Ubiquitin-conjugating enzyme/RWD-like||Histidyl tRNA synthetase-related domain||Protein kinase-like domain superfamily||RWD domain||-||Protein kinase domain||Protein kinase, ATP binding site||E3 ubiquitin-protein ligase RNF25	ENSG00000128829
INO80	P-loop containing nucleoside triphosphate hydrolase||SNF2-related, N-terminal domain||-||DNA helicase Ino80||SNF2-like, N-terminal domain superfamily||Helicase, C-terminal||Helicase superfamily 1/2, ATP-binding domain||DBINO domain	ENSG00000128908
ICE2	Little elongation complex subunit 2 , C-terminal||-	ENSG00000128915
MINDY2	MINDY deubiquitinase||-||MINDY deubiquitinase domain	ENSG00000128923
VPS13C	Vacuolar protein sorting-associated protein 13, C-terminal||Autophagy-related, C-terminal||Vacuolar protein sorting-associated protein 13, SHR-binding domain||-||VPS13, repeated coiled region||WWE domain superfamily||Vacuolar protein sorting-associated protein 13||Vacuolar protein sorting-associated protein 13, N-terminal domain||Vacuolar protein sorting-associated protein 13, second N-terminal d…	ENSG00000129003
COPB1	Coatomer beta subunit (COPB1)||Armadillo-like helical||Coatomer beta subunit, C-terminal||Armadillo-type fold||Coatomer beta subunit, appendage platform domain||Clathrin/coatomer adaptor, adaptin-like, N-terminal	ENSG00000129083
PALLD	Immunoglobulin I-set||Immunoglobulin-like domain superfamily||Immunoglobulin-like domain||Immunoglobulin subtype||Immunoglobulin subtype 2||Immunoglobulin-like fold||-||Palladin, C-terminal immunoglobulin-like domain	ENSG00000129116
DCTD	Deoxycytidylate deaminase||Deoxycytidylate deaminase domain||Cytidine and deoxycytidylate deaminase domain||-||APOBEC/CMP deaminase, zinc-binding||Cytidine deaminase-like||Deoxycytidylate deaminase-related	ENSG00000129187
FXR2	K Homology domain||Agenet-like domain||Fragile X-related 1 protein, C-terminal region 1||K Homology domain, type 1 superfamily||K Homology domain, type 1||Fragile X-related 1 protein, C-terminal core	ENSG00000129245
CCNT1	-||Cyclin, N-terminal||Cyclin-like||Cyclin-T1||Cyclin-like superfamily	ENSG00000129315
PUS7L	Pseudouridine synthase, TruD, insertion domain||Pseudouridine synthase, catalytic domain superfamily||Pseudouridine synthase, TruD||-	ENSG00000129317
ILF3	-||Double-stranded RNA-binding domain||DZF domain||Interleukin enhancer-binding factor 3	ENSG00000129351
MTUS1	Microtubule-associated tumour suppressor 1||-	ENSG00000129422
NGDN	Sas10/Utp3/C1D||-	ENSG00000129460
AJUBA	-||Zinc finger, LIM-type	ENSG00000129474
PARP2	Poly(ADP-ribose) polymerase, regulatory domain||WGR domain superfamily||Poly(ADP-ribose) polymerase, regulatory domain superfamily||-||Poly(ADP-ribose) polymerase, catalytic domain||WGR domain	ENSG00000129484
HEATR5A	Armadillo-like helical||-||Armadillo-type fold	ENSG00000129493
FOXA1	Fork-head N-terminal||Fork head domain||Forkhead box protein, C-terminal||Winged helix DNA-binding domain superfamily||Fork head domain conserved site1||Winged helix-like DNA-binding domain superfamily||Fork head domain conserved site 2||-	ENSG00000129514
SNX6	Sorting nexin-like||Phox homologous domain||Sorting nexin-5/6/32||Sorting nexin-6||-||AH/BAR domain superfamily||PX domain superfamily||Sorting nexin Vps5-like, C-terminal	ENSG00000129515
MIS18BP1	Homeobox-like domain superfamily||SANT/Myb domain||SANT domain||SANT associated||KNL2-like||-	ENSG00000129534
REEP5	TB2/DP1/HVA22-related protein||-	ENSG00000129625
ITFG1	-||T-cell immunomodulatory protein	ENSG00000129636
SH3BP4	SH3 domain||ZU5 domain||SH3BP4, SH3 domain||SH3-like domain superfamily||SH3 domain-binding protein 4	ENSG00000130147
LDLR	LDL receptor-like superfamily||Low-density lipoprotein (LDL) receptor class A, conserved site||EGF-like, conserved site||Growth factor receptor cysteine-rich domain superfamily||-||EGF-like calcium-binding, conserved site||LDLR class B repeat||EGF-like calcium-binding domain||Six-bladed beta-propeller, TolB-like||Low-density lipoprotein (LDL) receptor class A repeat||EGF-like domain||EGF-type asp…	ENSG00000130164
XPO7	Armadillo-like helical||Importin-beta, N-terminal domain||Armadillo-type fold	ENSG00000130227
TULP4	WD40 repeat||WD40-repeat-containing domain||WD40-repeat-containing domain superfamily||Tumour necrosis factor-like domain superfamily||SOCS box domain||Tubby-like, C-terminal||-||Tubby, C-terminal||WD40/YVTN repeat-like-containing domain superfamily	ENSG00000130338
AFDN	Ubiquitin-like domain superfamily||Forkhead-associated (FHA) domain||PDZ domain||Afadin, cargo binding domain||SMAD/FHA domain superfamily||Dilute domain||Afadin||Ras-associating (RA) domain||PDZ superfamily	ENSG00000130396
ACTN4	EF-hand domain||EF-hand, Ca insensitive||CH domain superfamily||EF-hand domain pair||Actinin-type actin-binding domain, conserved site||Calponin homology domain||Alpha-actinin-4||Spectrin repeat||EF-Hand 1, calcium-binding site||Spectrin/alpha-actinin	ENSG00000130402
NDUFA10	P-loop containing nucleoside triphosphate hydrolase||-||NADH dehydrogenase [ubiquinone] 1 alpha subcomplex subunit 10, mitochondrial||Deoxynucleoside kinase domain	ENSG00000130414
CAMSAP1	Calponin homology domain||Calmodulin-regulated spectrin-associated protein||CKK domain||CAMSAP, spectrin and Ca2+/calmodulin-binding region||CH domain superfamily||PRC-barrel-like superfamily||Calmodulin-regulated spectrin-associated protein, CH domain||CKK domain superfamily	ENSG00000130559
ATXN10	Armadillo-type fold||Armadillo-like helical||Ataxin-10 domain	ENSG00000130638
TAF4	Histone-fold||TAFH/NHR1||TAFH/NHR1 domain superfamily||Transcription initiation factor TFIID component TAF4	ENSG00000130699
ASS1	Argininosuccinate synthetase, catalytic/multimerisation domain body||Rossmann-like alpha/beta/alpha sandwich fold||Argininosuccinate synthase, type 1 subfamily||Argininosuccinate synthase, conserved site||Argininosuccinate synthase	ENSG00000130707
PRRC2B	BAT2, N-terminal||Protein PRRC2	ENSG00000130723
ZC3H4	Zinc finger, CCCH-type superfamily||Zinc finger, CCCH-type	ENSG00000130749
CLIP1	-||CLIP1, zinc knuckle||CAP Gly-rich domain superfamily||CAP Gly-rich domain	ENSG00000130779
DNMT1	DNA methylase, C-5 cytosine-specific, conserved site||C-5 cytosine methyltransferase||DMAP1-binding domain||Zinc finger, CXXC-type||DNA methylase, C-5 cytosine-specific, active site||Bromo adjacent homology (BAH) domain||S-adenosyl-L-methionine-dependent methyltransferase||DNA (cytosine-5)-methyltransferase 1-like||DNA (cytosine-5)-methyltransferase 1, replication foci domain||-	ENSG00000130816
DKC1	Uncharacterised domain CHP00451||Pseudouridine synthase, catalytic domain superfamily||Dyskerin-like||tRNA pseudouridine synthase B family||-||Pseudouridine synthase II, N-terminal||tRNA pseudouridylate synthase B, C-terminal||PUA-like superfamily||PUA domain	ENSG00000130826
NOL11	-||WD40-repeat-containing domain superfamily||NUC205	ENSG00000130935
UBE4B	U box domain||Ubiquitin conjugation factor E4, core||Zinc finger, RING/FYVE/PHD-type||-	ENSG00000130939
PPIL4	Cyclophilin-type peptidyl-prolyl cis-trans isomerase||RNA recognition motif domain||Cyclophilin-type peptidyl-prolyl cis-trans isomerase domain||-||Cyclophilin-RNA interacting protein||PPIL4-like, cyclophilin domain||RNA-binding domain superfamily||Nucleotide-binding alpha-beta plait domain superfamily||Cyclophilin-like domain superfamily	ENSG00000131013
AKAP12	RII binding domain||A-kinase anchor protein 12||Protein kinase A anchoring, WSK motif	ENSG00000131016
LATS1	Protein kinase domain||AGC-kinase, C-terminal||Serine/threonine-protein kinase LATS1||Ubiquitin-associated domain||-||Protein kinase-like domain superfamily||UBA-like superfamily||Serine/threonine-protein kinase, active site	ENSG00000131023
RBM39	RNA-binding domain superfamily||RNA recognition motif domain, eukaryote||RNA recognition motif domain||Nucleotide-binding alpha-beta plait domain superfamily||Splicing factor, RBM39-like||-||Splicing factor RBM39, linker	ENSG00000131051
ZNF227	KRAB domain superfamily||Krueppel-associated box||-||Zinc finger C2H2-type||Zinc finger C2H2 superfamily	ENSG00000131115
CAP1	Adenylate cyclase-associated CAP, N-terminal||Adenylate cyclase-associated CAP, N-terminal domain superfamily||Adenylate cyclase-associated CAP, C-terminal superfamily||CAP, conserved site, N-terminal||CAP, conserved site, C-terminal||Adenylyl cyclase-associated protein CAP1||CARP motif||Cyclase-associated protein CAP/septum formation inhibitor MinC, C-terminal||Adenylate cyclase-associated CAP, …	ENSG00000131236
PPT1	Palmitoyl-protein thioesterase 1||Alpha/Beta hydrolase fold||Palmitoyl protein thioesterase||-	ENSG00000131238
RLIM	Zinc finger, RING/FYVE/PHD-type||Zinc finger, RING-type	ENSG00000131263
ABCB7	ABC transporter, conserved site||P-loop containing nucleoside triphosphate hydrolase||-||ABC transporter-like||AAA+ ATPase domain||ABC transporter type 1, transmembrane domain superfamily||ABC transporter type 1, transmembrane domain	ENSG00000131269
ADGRE3	GPS motif||GPCR, family 2, secretin-like||GPCR, family 2, secretin-like, conserved site||Growth factor receptor cysteine-rich domain superfamily||Man1-Src1p-C-terminal domain||GPCR, family 2-like||EGF-like calcium-binding domain||-||EGF-like calcium-binding, conserved site||EGF-type aspartate/asparagine hydroxylation site||GPCR family 2, EMR1-like receptor||GAIN domain, N-terminal||EGF-like domain	ENSG00000131355
MRPS25	Thioredoxin-like superfamily||-||Ribosomal protein/NADH dehydrogenase domain	ENSG00000131368
CAPN7	-||MIT domain superfamily||Calpain large subunit, domain III superfamily||Peptidase C2, calpain, large subunit, domain III||Peptidase C2, calpain, domain III||Peptidase C2, calpain family||Peptidase C2, calpain, catalytic domain||Papain-like cysteine peptidase superfamily||MIT||Calpain subdomain III	ENSG00000131375
SLC6A6	-||Sodium:neurotransmitter symporter||Sodium:neurotransmitter symporter, taurine||Sodium:neurotransmitter symporter superfamily	ENSG00000131389
KIF3A	Kinesin motor domain superfamily||Kinesin motor domain, conserved site||Kinesin-like protein||Kinesin motor domain||P-loop containing nucleoside triphosphate hydrolase	ENSG00000131437
PSME3	Proteasome activator PA28, N-terminal domain superfamily||-||Proteasome activator PA28, N-terminal domain||Proteasome activator superfamily||Proteasome activator PA28, C-terminal domain||Proteasome activator PA28||Proteasome activator PA28, C-terminal domain superfamily	ENSG00000131467
ACLY	Citrate synthase||Citrate synthase-like, small alpha subdomain||Citrate synthase superfamily||ATP-citrate lyase/succinyl-CoA ligase||NAD(P)-binding domain superfamily||ATP-citrate synthase||ATP-citrate lyase/succinyl-CoA ligase, active site||Succinyl-CoA synthetase, beta subunit, conserved site||ATP-citrate synthase, citrate-binding domain||-||ATP-citrate lyase/succinyl-CoA ligase, conserved site…	ENSG00000131473
ANKHD1	Ankyrin repeat||Ankyrin repeat-containing domain superfamily||K Homology domain, type 1||Ankyrin repeat-containing domain||K Homology domain||-||K Homology domain, type 1 superfamily	ENSG00000131503
DIAPH1	Diaphanous autoregulatory (DAD) domain||Formin Homology 1||DRF autoregulatory||Rho GTPase-binding/formin homology 3 (GBD/FH3) domain||Armadillo-type fold||-||Formin, FH2 domain||Armadillo-like helical||Formin, protein diaphanous homologue 1||Formin, GTPase-binding domain||Formin, FH3 domain	ENSG00000131504
NDFIP1	NEDD4/Bsd2	ENSG00000131507
ANO1	Anoctamin-1||Anoctamin||Anoctamin, dimerisation domain	ENSG00000131620
PPFIA1	Liprin-alpha, SAM domain repeat 1||Liprin-alpha, SAM domain repeat 3||Sterile alpha motif domain||Liprin-alpha, SAM domain repeat 2||-||LAR-interacting protein, Liprin||Sterile alpha motif/pointed domain superfamily||Liprin-alpha-1	ENSG00000131626
IL13RA1	Type I cytokine receptor, cytokine-binding domain||Short hematopoietin receptor, family 2, conserved site||Fibronectin type III superfamily||Fibronectin type III||Immunoglobulin-like fold	ENSG00000131724
WDR44	WD40 repeat||WD40-repeat-containing domain||WD40-repeat-containing domain superfamily||WD40/YVTN repeat-like-containing domain superfamily||G-protein beta WD-40 repeat	ENSG00000131725
ZCCHC9	Zinc finger, CCHC-type||Zinc finger, CCHC-type superfamily	ENSG00000131732
TOP2A	-||DNA topoisomerase, type IIA, subunit A/C-terminal||DNA topoisomerase, type IIA, conserved site||Histidine kinase/HSP90-like ATPase||TOPRIM domain||DNA topoisomerase, type IIA, subunit A/ C-terminal, alpha-beta||Ribosomal protein S5 domain 2-type fold, subgroup||DNA topoisomerase, type IIA, subunit B, C-terminal||DNA topoisomerase, type IIA-like domain superfamily||DNA topoisomerase 2, TOPRIM d…	ENSG00000131747
CHD1L	Chromo domain-containing protein 1||P-loop containing nucleoside triphosphate hydrolase||DNA/RNA helicase, ATP-dependent, DEAH-box type, conserved site||Helicase superfamily 1/2, ATP-binding domain||Macro domain||Helicase, C-terminal||Chromodomain-helicase-DNA-binding protein 1-like||SNF2-related, N-terminal domain||-||SNF2-like, N-terminal domain superfamily	ENSG00000131778
FMO5	Flavin monooxygenase FMO||FAD/NAD(P)-binding domain superfamily||Flavin monooxygenase-like||-||Flavin monooxygenase (FMO) 5	ENSG00000131781
PRKAB2	ASC domain superfamily||Association with the SNF1 complex (ASC) domain||AMP-activated protein kinase, glycogen-binding domain||Immunoglobulin E-set||5'-AMP-activated protein kinase subunit beta||Immunoglobulin-like fold	ENSG00000131791
PDHA1	Dehydrogenase, E1 component||Pyruvate dehydrogenase (acetyl-transferring) E1 component, alpha subunit, subgroup y||Thiamin diphosphate-binding fold	ENSG00000131828
MCCC2	Acetyl-coenzyme A carboxyltransferase, N-terminal||Acetyl-coenzyme A carboxyltransferase, C-terminal||Acetyl-CoA carboxylase||-||ClpP/crotonase-like domain superfamily	ENSG00000131844
CHSY1	Chondroitin N-acetylgalactosaminyltransferase||Nucleotide-diphospho-sugar transferases||-	ENSG00000131873
ACTR10	Actin family||-||Actin-related protein 10	ENSG00000131966
LGALS3	Galectin-3||Galectin, carbohydrate recognition domain||Concanavalin A-like lectin/glucanase domain superfamily	ENSG00000131981
RAF1	Protein kinase, ATP binding site||Ubiquitin-like domain superfamily||Protein kinase domain||Serine-threonine/tyrosine-protein kinase, catalytic domain||Raf-like Ras-binding||-||Diacylglycerol/phorbol-ester binding||Protein kinase-like domain superfamily||Protein kinase C-like, phorbol ester/diacylglycerol-binding domain||Serine/threonine-protein kinase, active site	ENSG00000132155
TRIM5	SPRY domain||RING-type zinc-finger, LisH dimerisation motif||B30.2/SPRY domain||Zinc finger, RING/FYVE/PHD-type||Zinc finger, RING-type||Tripartite motif-containing protein 5||-||B-box-type zinc finger||Butyrophylin-like, SPRY domain||Zinc finger, RING-type, conserved site||Concanavalin A-like lectin/glucanase domain superfamily	ENSG00000132256
TRIM22	-||B30.2/SPRY domain||Zinc finger, RING/FYVE/PHD-type||Zinc finger, RING-type||RING-type zinc-finger, LisH dimerisation motif||SPRY domain||TRIM22, PRY/SPRY domain||Concanavalin A-like lectin/glucanase domain superfamily||Zinc finger, RING-type, conserved site||Butyrophylin-like, SPRY domain||B-box-type zinc finger	ENSG00000132274
EFR3A	-||Armadillo-type fold	ENSG00000132294
PTCD3	-||Pentatricopeptide repeat domain-containing protein 3||Pentatricopeptide repeat||Tetratricopeptide-like helical domain superfamily	ENSG00000132300
IMMT	-||Mitochondrial inner membrane protein Mitofilin	ENSG00000132305
MRPL35	Ribosomal protein L35, mitochondrial||Ribosomal protein L35 superfamily||Ribosomal protein L35||-	ENSG00000132313
RAN	-||P-loop containing nucleoside triphosphate hydrolase||Small GTP-binding protein domain||Ran GTPase||Small GTPase superfamily	ENSG00000132341
PRKAA1	Protein kinase-like domain superfamily||Protein kinase, ATP binding site||AMPK, C-terminal adenylate sensor domain||Protein kinase domain||KA1 domain/Ssp2, C-terminal||5'-AMP-activated protein kinase alpha 1 catalytic subunit, C-terminal||Serine/threonine-protein kinase, active site	ENSG00000132356
RPA1	Replication factor-A protein 1, N-terminal||OB-fold nucleic acid binding domain, AA-tRNA synthetase-type||Replication factor A, C-terminal||Replication factor A protein 1||Nucleic acid-binding, OB-fold||Replication protein A, OB domain	ENSG00000132383
UBE2G1	-||Ubiquitin-conjugating enzyme, active site||Ubiquitin-conjugating enzyme/RWD-like||Ubiquitin-conjugating enzyme E2	ENSG00000132388
PNISR	-||PNN-interacting serine/arginine-rich protein	ENSG00000132424
FIGNL1	-||P-loop containing nucleoside triphosphate hydrolase||Vps4 oligomerisation, C-terminal||ATPase, AAA-type, conserved site||AAA+ ATPase domain||ATPase, AAA-type, core	ENSG00000132436
GRSF1	RNA recognition motif domain||-||GRSF-1, RNA recognition motif 3||GRSF-1, RNA recognition motif 2||RNA-binding domain superfamily||GRSF-1, RNA recognition motif 1||Nucleotide-binding alpha-beta plait domain superfamily||G-rich sequence factor 1	ENSG00000132463
ANKRD17	K Homology domain, type 1 superfamily||K Homology domain||Ankyrin repeat-containing domain||K Homology domain, type 1||Ankyrin repeat||Ankyrin repeat-containing domain superfamily	ENSG00000132466
UTP3	Sas10 C-terminal domain||Sas10/Utp3/C1D	ENSG00000132467
XAF1	XIAP-associated factor 1||Zinc finger, RING/FYVE/PHD-type||TRAF-like||Zinc finger, TRAF-type||-	ENSG00000132530
NIP7	Ribosome biogenesis factor NIP7-like||PUA-like superfamily||Ribosome biogenesis factor, NIP7||PUA domain||-||PUA domain superfamily	ENSG00000132603
MTSS1L	I-BAR domain containing protein MIM/ABBA||I-BAR domain containing protein ABBA||AH/BAR domain superfamily||IMD/I-BAR domain	ENSG00000132613
BTBD3	BTB/Kelch-associated||PHR||SKP1/BTB/POZ domain superfamily||-||PHR domain superfamily||BTB/POZ domain	ENSG00000132640
PCNA	Proliferating cell nuclear antigen, PCNA, N-terminal||Proliferating cell nuclear antigen, PCNA, conserved site||Proliferating cell nuclear antigen, PCNA, C-terminal||Proliferating cell nuclear antigen, PCNA	ENSG00000132646
DAP3	-||P-loop containing nucleoside triphosphate hydrolase||Ribosomal protein S29, mitochondrial||Ribosomal protein S23/S29, mitochondrial	ENSG00000132676
AP3B1	Beta-adaptin appendage, C-terminal subdomain||AP complex subunit beta||AP-3 complex subunit beta||AP-3 complex subunit beta 1, serine-rich domain||AP-3 complex subunit beta, C-terminal domain||Armadillo-type fold||Clathrin/coatomer adaptor, adaptin-like, N-terminal	ENSG00000132842
PATJ	L27-2||PDZ domain||PDZ superfamily||L27 domain superfamily||L27 domain||-	ENSG00000132849
XPO4	CRM1 C-terminal domain||Armadillo-like helical||Armadillo-type fold	ENSG00000132953
SCO1	Copper chaperone SCO1/SenC||-||Synthesis of cytochrome c oxidase, Sco1/Sco2||Thioredoxin-like superfamily	ENSG00000133028
MPRIP	-||Pleckstrin homology domain||PH-like domain superfamily	ENSG00000133030
PIK3C2B	Phox homologous domain||Phosphatidylinositol 3-kinase Ras-binding (PI3K RBD) domain||Ubiquitin-like domain superfamily||Phosphatidylinositol 3-/4-kinase, catalytic domain||C2 domain superfamily||Protein kinase-like domain superfamily||Armadillo-type fold||Phosphatidylinositol 3/4-kinase, conserved site||C2 domain||PX domain superfamily||Phosphatidylinositol 3-kinase, C2 domain||Phosphatidylinosit…	ENSG00000133056
DSTYK	Serine/threonine-protein kinase, active site||Protein kinase domain||Serine-threonine/tyrosine-protein kinase, catalytic domain||Protein kinase-like domain superfamily||Protein kinase, ATP binding site	ENSG00000133059
COG6	Conserved oligomeric Golgi complex subunit 6||-	ENSG00000133103
EPSTI1	Epithelial-stromal interaction protein 1||-	ENSG00000133106
TPT1	Translationally controlled tumour protein||Translationally controlled tumour protein, conserved site||Mss4-like superfamily||Mss4/translationally controlled tumour-associated TCTP||Translationally controlled tumour protein (TCTP) domain	ENSG00000133112
RFC3	P-loop containing nucleoside triphosphate hydrolase||DNA polymerase III, clamp loader complex, gamma/delta/delta subunit, C-terminal||AAA+ ATPase domain	ENSG00000133119
FAM104A	Protein FAM104||-	ENSG00000133193
SRRM1	PWI domain||-||PWI domain superfamily	ENSG00000133226
ATP13A3	HAD-like superfamily||P-type ATPase||P-type ATPase, transmembrane domain superfamily||P-type ATPase, subfamily V||Cation-transporting P-type ATPase, C-terminal||Cation-transporting P-type ATPase, N-terminal||HAD superfamily||P-type ATPase, A domain superfamily||P-type ATPase, cytoplasmic domain N||P-type ATPase, phosphorylation site	ENSG00000133657
TMTC1	Tetratricopeptide repeat 2||HAT (Half-A-TPR) repeat||Domain of unknown function DUF1736||Tetratricopeptide repeat||Tetratricopeptide repeat-containing domain||Tetratricopeptide-like helical domain superfamily	ENSG00000133687
KRAS	P-loop containing nucleoside triphosphate hydrolase||Small GTP-binding protein domain||Small GTPase superfamily, Ras-type||Small GTPase superfamily	ENSG00000133703
IPO8	-||Armadillo-like helical||Exportin/Importin, Cse1-like||Importin-beta, N-terminal domain||Armadillo-type fold	ENSG00000133704
LARS	Aminoacyl-tRNA synthetase, class Ia, anticodon-binding||Aminoacyl-tRNA synthetase, class I, conserved site||Methionyl/Leucyl tRNA synthetase||Valyl/Leucyl/Isoleucyl-tRNA synthetase, editing domain||Leucyl-tRNA synthetase, class Ia, archaeal/eukaryotic cytosolic||Rossmann-like alpha/beta/alpha sandwich fold||Methionyl/Valyl/Leucyl/Isoleucyl-tRNA synthetase, anticodon-binding||Aminoacyl-tRNA synthe…	ENSG00000133706
SWAP70	Pleckstrin homology domain||EF-hand domain pair||PH-like domain superfamily||-||EF-hand domain	ENSG00000133789
HSD17B4	SCP2 sterol-binding domain superfamily||Short-chain dehydrogenase/reductase, conserved site||HotDog domain superfamily||-||SCP2 sterol-binding domain||NAD(P)-binding domain superfamily||Short-chain dehydrogenase/reductase SDR||MaoC-like domain	ENSG00000133835
ZFC3H1	Protein Red1||HAT (Half-A-TPR) repeat||-||Putative zinc-finger domain||Tetratricopeptide-like helical domain superfamily||Tetratricopeptide repeat-containing domain	ENSG00000133858
SARAF	Store-operated calcium entry-associated regulatory factor||-	ENSG00000133872
NUMB	PH-like domain superfamily||PTB/PI domain||NUMB domain||Numb/numb-like	ENSG00000133961
EIF2S1	Nucleic acid-binding, OB-fold||Translation initiation factor 2, alpha subunit, middle domain superfamily||Translation initiation factor 2, alpha subunit, C-terminal||RNA-binding domain, S1||S1 domain||Translation initiation factor 2, alpha subunit	ENSG00000134001
MBD2	DNA-binding domain superfamily||Methyl-CpG-binding domain protein 2/3, p55-binding region||-||Methyl-CpG binding protein 2/3, C-terminal domain||Methyl-CpG DNA binding	ENSG00000134046
CCNB1	Cyclin||Cyclin-like superfamily||Cyclin, C-terminal domain||-||Cyclin, N-terminal||Cyclin-like	ENSG00000134057
THUMPD3	Putative RNA methylase domain||-||S-adenosyl-L-methionine-dependent methyltransferase||THUMP domain	ENSG00000134077
EDEM1	Glycoside hydrolase family 47||Seven-hairpin glycosidases||-||Six-hairpin glycosidase-like superfamily	ENSG00000134109
PRPF38B	Pre-mRNA-splicing factor 38	ENSG00000134186
VAV3	SH2 domain superfamily||SH3 domain||-||SH3-like domain superfamily||Pleckstrin homology domain||Dbl homology (DH) domain||CH domain superfamily||VAV3, SH2 domain||Calponin homology domain||Smooth muscle protein/calponin||Guanine-nucleotide dissociation stimulator, CDC24, conserved site||PH-like domain superfamily||Vav, PH domain||Dbl homology (DH) domain superfamily||SH2 domain||Calmodulin-regula…	ENSG00000134215
SORT1	BNR repeat||WD40/YVTN repeat-like-containing domain superfamily||VPS10||Sortilin, N-terminal||-||Sortilin, C-terminal	ENSG00000134243
PTGFRN	Immunoglobulin V-set domain||Immunoglobulin-like fold||Immunoglobulin subtype||Immunoglobulin-like domain||Immunoglobulin-like domain superfamily	ENSG00000134247
NOTCH2	Domain of unknown function DUF3454, notch||Notch||Ankyrin repeat||Ankyrin repeat-containing domain||EGF-like calcium-binding domain||Notch, NOD domain||-||Ankyrin repeat-containing domain superfamily||Notch-like domain superfamily||Growth factor receptor cysteine-rich domain superfamily||Notch domain||EGF-like, conserved site||Notch, NODP domain||Neurogenic locus Notch 2||EGF-like calcium-binding…	ENSG00000134250
NAPG	Tetratricopeptide-like helical domain superfamily||NSF attachment protein||-	ENSG00000134265
ARF3	Small GTP-binding protein domain||Small GTPase superfamily, ARF/SAR type||Small GTPase superfamily, ARF type||P-loop containing nucleoside triphosphate hydrolase	ENSG00000134287
SLC38A2	-||Amino acid transporter, transmembrane domain	ENSG00000134294
YWHAQ	14-3-3 domain superfamily||14-3-3 protein, conserved site||14-3-3 domain||14-3-3 protein	ENSG00000134308
KIDINS220	-||Sterile alpha motif/pointed domain superfamily||Ankyrin repeat-containing domain||KAP family P-loop domain||Ankyrin repeat-containing domain superfamily||Ankyrin repeat	ENSG00000134313
ROCK2	Serine/threonine-protein kinase, active site||Protein kinase C-like, phorbol ester/diacylglycerol-binding domain||Rho-associated protein kinase 2||Rho-associated protein kinase LET-502||Protein kinase-like domain superfamily||Rho-associated protein kinase 1/2||PH-like domain superfamily||Rho-associated protein kinase 2, HR1 domain||-||Protein kinase domain||Pleckstrin homology domain||Rho binding…	ENSG00000134318
RSAD2	Antiviral radical SAM protein viperin||Aldolase-type TIM barrel||Elp3/MiaB/NifB||SPASM/twitch domain-containing||Radical SAM	ENSG00000134321
CMPK2	UMP-CMP kinase, mitochondrai||P-loop containing nucleoside triphosphate hydrolase	ENSG00000134326
LDHA	L-lactate dehydrogenase||NAD(P)-binding domain superfamily||Lactate/malate dehydrogenase, N-terminal||Lactate dehydrogenase/glycoside hydrolase, family 4, C-terminal||L-lactate dehydrogenase, active site||-||L-lactate/malate dehydrogenase||Lactate/malate dehydrogenase, C-terminal	ENSG00000134333
IL6ST	Type I cytokine receptor, cytokine-binding domain||Fibronectin type III superfamily||Long hematopoietin receptor, Gp130 family 2, conserved site||Immunoglobulin-like domain superfamily||-||Fibronectin type III||Immunoglobulin-like fold||Immunoglobulin C2-set-like, ligand-binding	ENSG00000134352
CDC73	Cell division control protein 73, C-terminal domain superfamily||Cell division control protein 73, C-terminal||-||Paf1 complex subunit Cdc73, N-terminal domain||Cdc73/Parafibromin	ENSG00000134371
NARS	Aminoacyl-tRNA synthetase, class II (D/K/N)||Aminoacyl-tRNA synthetase, class II||Nucleic acid-binding, OB-fold||Aspartyl/Asparaginyl-tRNA synthetase, class IIb||Asparagine-tRNA ligase||-||OB-fold nucleic acid binding domain, AA-tRNA synthetase-type	ENSG00000134440
EMP1	Epithelial membrane protein EMP-1||PMP-22/EMP/MP20||-||PMP-22/EMP/MP20/Claudin superfamily	ENSG00000134531
STK26	MST4, kinase domain||Protein kinase-like domain superfamily||Protein kinase, ATP binding site||Protein kinase domain||Serine-threonine/tyrosine-protein kinase, catalytic domain	ENSG00000134602
PUM1	Pumilio RNA-binding repeat||Armadillo-type fold||-||Armadillo-like helical||Pumilio, RNA binding domain||Pumilio homology domain	ENSG00000134644
GNL2	Nucleolar GTP-binding protein 2||GTP binding domain||Nucleolar GTP-binding protein 2, N-terminal domain||Circularly permuted (CP)-type guanine nucleotide-binding (G) domain||P-loop containing nucleoside triphosphate hydrolase||GTP-binding protein, orthogonal bundle domain superfamily	ENSG00000134697
HOOK1	CH domain superfamily||Hook-like protein family||Calponin homology domain	ENSG00000134709
PRPF38A	Pre-mRNA-splicing factor 38, C-terminal||Pre-mRNA-splicing factor 38	ENSG00000134748
DSC2	Cadherin||Cadherin conserved site||Desmosomal cadherin||Catenin binding domain superfamily||Cadherin, cytoplasmic domain||Cadherin-like||Cadherin prodomain	ENSG00000134755
DSG3	Desmoglein||Cadherin||Cadherin conserved site||Desmosomal cadherin||Cadherin-like||Catenin binding domain superfamily	ENSG00000134757
RNF138	Zinc finger, MIZ-type||Zinc finger C2HC RNF-type||Zinc finger, RING/FYVE/PHD-type||Zinc finger, RING-type||Drought induced 19 protein type, zinc-binding domain	ENSG00000134758
ELP2	WD40/YVTN repeat-like-containing domain superfamily||-||Quinoprotein alcohol dehydrogenase-like superfamily||Galactose oxidase/kelch, beta-propeller||WD40-repeat-containing domain||WD40-repeat-containing domain superfamily||WD40 repeat||Elongator complex protein 2	ENSG00000134759
DSC3	Cadherin conserved site||Cadherin||Desmosomal cadherin||Catenin binding domain superfamily||Cadherin, cytoplasmic domain||Cadherin prodomain||Cadherin-like	ENSG00000134762
CLOCK	PAC motif||Myc-type, basic helix-loop-helix (bHLH) domain||Nuclear translocator||PAS fold||Helix-loop-helix DNA-binding domain superfamily||PAS domain superfamily||PAS domain	ENSG00000134852
TPP2	Peptidase S8/S53 domain superfamily||Peptidase S8, subtilisin-related||Tripeptidyl-peptidase II domain||Peptidase S8A, tripeptidyl peptidase II||Peptidase S8/S53 domain||Peptidase S8, subtilisin, His-active site||Peptidase S8, subtilisin, Ser-active site	ENSG00000134900
STT3A	Oligosaccharyl transferase, STT3 subunit	ENSG00000134910
ETS1	Winged helix DNA-binding domain superfamily||Ets domain||Transforming protein C-ets||Winged helix-like DNA-binding domain superfamily||Sterile alpha motif/pointed domain superfamily||Pointed domain	ENSG00000134954
TMED7	Transmembrane emp24 domain-containing protein 7||GOLD domain||GOLD domain superfamily||TMP21-related	ENSG00000134970
APC	Armadillo-type fold||Adenomatous polyposis coli protein basic domain||Adenomatous polyposis coli protein, 15 residue repeat||SAMP||Adenomatous polyposis coli protein repeat||Adenomatous polyposis coli (APC) family||EB-1 binding||Armadillo||Adenomatous polyposis coli protein||Adenomatous polyposis coli, N-terminal dimerisation domain||APC, N-terminal coiled-coil domain superfamily||-||Armadillo-li…	ENSG00000134982
WDR36	WD40 repeat||WD40-repeat-containing domain superfamily||WD40-repeat-containing domain||Small-subunit processome, Utp21||Anaphase-promoting complex subunit 4, WD40 domain||WD40/YVTN repeat-like-containing domain superfamily||WD40 repeat, conserved site	ENSG00000134987
UBQLN1	Ubiquitin domain||Ubiquitin-like domain superfamily||Heat shock chaperonin-binding||UBA-like superfamily||Ubiquilin||Ubiquilin-1||Ubiquitin-associated domain	ENSG00000135018
NAA35	NatC N(alpha)-terminal acetyltransferase, Mak10 subunit	ENSG00000135040
ANXA1	Annexin superfamily||Annexin repeat||Annexin A1||Annexin repeat, conserved site||Annexin	ENSG00000135046
CEMIP2	-||Pectin lyase fold/virulence factor||G8 domain	ENSG00000135048
AGTPBP1	Armadillo-like helical||Peptidase M14, carboxypeptidase A||Cytosolic aminopeptidase 1||Armadillo-type fold	ENSG00000135049
GOLM1	-||Golgi membrane protein 1||GOLM1/CASC4 family	ENSG00000135052
PSAT1	Pyridoxal phosphate-dependent transferase domain 1||Phosphoserine aminotransferase||Aminotransferase class-V, pyridoxal-phosphate binding site||Aminotransferase class V domain||Pyridoxal phosphate-dependent transferase||Pyridoxal phosphate-dependent transferase, major domain	ENSG00000135069
TAOK3	Serine/threonine-protein kinase, active site||-||Protein kinase domain||Protein kinase-like domain superfamily||Protein kinase, ATP binding site	ENSG00000135090
FBXO21	F-box-like domain superfamily||Protein SirB1, N-terminal||Hemimethylated DNA-binding domain superfamily||Hemimethylated DNA-binding domain	ENSG00000135108
OASL	2'-5'-oligoadenylate synthase||2'-5'-oligoadenylate synthetase, domain 2 superfamily||Ubiquitin-like domain superfamily||Ubiquitin domain||2-5-oligoadenylate synthetase, N-terminal||2-5-oligoadenylate synthetase, conserved site||2'-5'-oligoadenylate synthetase 1, domain 2/C-terminal	ENSG00000135114
RINT1	RINT-1/Tip20||-	ENSG00000135249
SRPK2	Protein kinase domain||Protein kinase, ATP binding site||Protein kinase-like domain superfamily||Serine/threonine-protein kinase, active site||-	ENSG00000135250
TES	PET testin||-||Testin||Testin, LIM domain 2||PET domain||Testin, LIM domain 3||Zinc finger, LIM-type||Testin, LIM domain 1	ENSG00000135269
KHDC1	KH-like RNA-binding domain||K Homology domain, type 1 superfamily	ENSG00000135314
SYNCRIP	RNA recognition motif domain||RNA-binding domain superfamily||-||Heterogeneous nuclear ribonucleoprotein Q, RNA recognition motif 1||Heterogeneous nuclear ribonucleoprotein Q, RNA recognition motif 2||HnRNP R/Q splicing factor||Nucleotide-binding alpha-beta plait domain superfamily	ENSG00000135316
SNX14	RGS domain superfamily||Phox-associated domain||PX domain superfamily||Sorting nexin, C-terminal||-||RGS domain||Phox homologous domain||Sorting nexin-14, PX domain||SNX14, RGS domain	ENSG00000135317
NT5E	5'-Nucleotidase, C-terminal domain superfamily||5'-Nucleotidase, C-terminal||5'-Nucleotidase/apyrase||5'-Nucleotidase, conserved site||Calcineurin-like phosphoesterase domain, ApaH type||Metallo-dependent phosphatase-like	ENSG00000135318
AKIRIN2	Akirin	ENSG00000135334
NAT10	Helicase domain||Possible tRNA binding domain||GNAT domain||Acyl-CoA N-acyltransferase||tRNA(Met) cytidine acetyltransferase TmcA, N-terminal||RNA cytidine acetyltransferase NAT10||TmcA/NAT10/Kre33	ENSG00000135372
CAPRIN1	Cytoplasmic activation/proliferation-associated protein-1 C term||Caprin	ENSG00000135387
TFCP2	Sterile alpha motif/pointed domain superfamily||CP2 transcription factor||Transcription factor CP2, SAM domain	ENSG00000135457
KRT7	Keratin, type II||Keratin type II head||Intermediate filament, rod domain||Intermediate filament protein, conserved site||Intermediate filament protein	ENSG00000135480
HNRNPA1	Nucleotide-binding alpha-beta plait domain superfamily||hnRNP A1, RNA recognition motif 1||-||hnRNP A1, RNA recognition motif 2||Nuclear factor hnRNPA1||RNA recognition motif domain||RNA-binding domain superfamily	ENSG00000135486
ACVR1B	Protein kinase domain||Protein kinase-like domain superfamily||Protein kinase, ATP binding site||Activin types I and II receptor domain||Serine/threonine-protein kinase, active site||Ser/Thr protein kinase, TGFB receptor||GS domain	ENSG00000135503
OS9	Mannose-6-phosphate receptor binding domain superfamily||Protein OS9-like||-	ENSG00000135506
LTV1	Low temperature viability protein	ENSG00000135521
CD164	CD164-related protein	ENSG00000135535
NHSL1	-||Nance-Horan syndrome protein family	ENSG00000135540
CCT7	Chaperonin TCP-1, conserved site||Chaperonin Cpn60||Chaperonin Cpn60/TCP-1 family||T-complex protein 1, eta subunit||GroEL-like apical domain superfamily||TCP-1-like chaperonin intermediate domain superfamily||GroEL-like equatorial domain superfamily||-||Chaperone tailless complex polypeptide 1 (TCP-1)	ENSG00000135624
USP15	Ubiquitin-like domain, USP-type||Ubiquitin specific protease domain||Ubiquitin specific protease, conserved site||Papain-like cysteine peptidase superfamily||Ubiquitin carboxyl-terminal hydrolase USP4||Peptidase C19, ubiquitin carboxyl-terminal hydrolase||Ubiquitin-like domain superfamily||Peptidase C19, ubiquitin-specific peptidase, DUSP domain||Ubiquitin carboxyl-terminal hydrolase, C-terminal|…	ENSG00000135655
GNS	Alkaline phosphatase-like, alpha/beta/alpha||Alkaline-phosphatase-like, core domain superfamily||N-acetylglucosamine-6-sulfatase, metazoan||Sulfatase, conserved site||Sulfatase, N-terminal||N-acetylglucosamine-6-sulfatase	ENSG00000135677
MDM2	Ubiquitin-protein ligase E3 MDM2||Zinc finger, RanBP2-type superfamily||-||Zinc finger, RING-type||Zinc finger, RING/FYVE/PHD-type||SWIB/MDM2 domain||E3 ubiquitin-protein ligase Mdm2||Zinc finger, RanBP2-type||SWIB/MDM2 domain superfamily||p53 negative regulator Mdm2/Mdm4	ENSG00000135679
DYNC1LI2	Dynein 1 light intermediate chain||-||Dynein family light intermediate chain||P-loop containing nucleoside triphosphate hydrolase	ENSG00000135720
URB2	-||Nucleolar 27S pre-rRNA processing, Urb2/Npa2, C-terminal	ENSG00000135763
EGLN1	Zinc finger, MYND-type||Prolyl 4-hydroxylase, alpha subunit||Oxoglutarate/iron-dependent dioxygenase	ENSG00000135766
STX6	Syntaxin/epimorphin, conserved site||Syntaxin 6, N-terminal||Target SNARE coiled-coil homology domain||SNARE	ENSG00000135823
DHX9	DNA/RNA helicase, ATP-dependent, DEAH-box type, conserved site||Helicase superfamily 1/2, ATP-binding domain||Helicase, C-terminal||Double-stranded RNA-binding domain||Domain of unknown function DUF1605||DEAD/DEAH box helicase domain||P-loop containing nucleoside triphosphate hydrolase||Helicase-associated domain	ENSG00000135829
CEP350	Centrosome-associated protein 350||CAP Gly-rich domain superfamily||CAP Gly-rich domain||Domain of unknown function DUF4378||-	ENSG00000135837
FAM129A	Niban-like	ENSG00000135842
LAMC1	Laminin EGF domain||Laminin, N-terminal||Laminin, N-terminal domain superfamily||Laminin IV||EGF-like domain	ENSG00000135862
RC3H1	Zinc finger, RING/FYVE/PHD-type||Zinc finger, RING-type||Roquin-1||Zinc finger, CCCH-type superfamily||RING-type zinc-finger, LisH dimerisation motif||Zinc finger, RING-type, conserved site||Zinc finger, CCCH-type	ENSG00000135870
USP37	Papain-like cysteine peptidase superfamily||Ubiquitin carboxyl-terminal hydrolase 37, pleckstrin homology-like domain||Ubiquitin specific protease, conserved site||Peptidase C19, ubiquitin carboxyl-terminal hydrolase||Ubiquitin specific protease domain||Ubiquitin carboxyl-terminal hydrolase 37, pleckstrin homology-like domain superfamily||Ubiquitin interacting motif	ENSG00000135913
CAB39	Armadillo-type fold||Mo25-like||Armadillo-like helical	ENSG00000135932
TSGA10	Testis-specific gene 10 protein	ENSG00000135951
GCC2	-||GRIP domain||GCC2, Rab binding domain	ENSG00000135968
EPC2	Enhancer of polycomb-like, N-terminal||Enhancer of polycomb, C-terminal||Enhancer of polycomb protein	ENSG00000135999
SCYL2	Protein kinase domain||Armadillo-type fold||Protein kinase-like domain superfamily||Armadillo-like helical||-	ENSG00000136021
APPL2	Pleckstrin homology domain||AH/BAR domain superfamily||PH-like domain superfamily||PTB/PI domain||-	ENSG00000136044
PWP1	G-protein beta WD-40 repeat||WD40 repeat, conserved site||WD40/YVTN repeat-like-containing domain superfamily||WD40-repeat-containing domain superfamily||WD40-repeat-containing domain||-||WD40 repeat	ENSG00000136045
WASHC4	WASH complex subunit 7, N-terminal||WASH complex subunit 7||WASH complex subunit 7, central domain||-||WASH complex subunit 7, C-terminal	ENSG00000136051
FLNB	Filamin/ABP280 repeat-like||CH domain superfamily||Filamin/ABP280 repeat||Actinin-type actin-binding domain, conserved site||Calponin homology domain||Filamin-B||Immunoglobulin E-set||Immunoglobulin-like fold||-	ENSG00000136068
VPS36	Winged helix-like DNA-binding domain superfamily||-||Vacuolar protein sorting protein 36, GLUE domain||Winged helix DNA-binding domain superfamily||Vacuolar protein sorting protein 36||PH-like domain superfamily	ENSG00000136100
CKAP2	Cytoskeleton-associated protein 2 family||Cytoskeleton-associated protein 2, C-terminal	ENSG00000136108
TBC1D4	PH-like domain superfamily||PTB/PI domain||Rab-GTPase-TBC domain||Rab-GTPase-TBC domain superfamily||-||TBC1 domain family member 4||Domain of unknown function DUF3350	ENSG00000136111
BORA	Aurora borealis protein||-	ENSG00000136122
LRCH1	Leucine-rich repeat domain superfamily||-||CH domain superfamily||Leucine-rich repeat||Leucine-rich repeat, typical subtype||Calponin homology domain	ENSG00000136141
SUCLA2	Succinyl-CoA synthetase, beta subunit, conserved site||ATP-grasp fold, succinyl-CoA synthetase-type||Succinyl-CoA synthetase-like||ATP-grasp fold||-||Succinate--CoA ligase [ADP-forming] subunit beta, mitochondrial||Succinate--CoA synthetase, beta subunit||ATP-grasp fold, subdomain 1||ATP-citrate lyase/succinyl-CoA ligase	ENSG00000136143
COG3	-||Conserved oligomeric Golgi complex, subunit 3	ENSG00000136152
LMO7	Calponin homology domain||Smooth muscle protein/calponin||CH domain superfamily||Zinc finger, LIM-type||PDZ superfamily||Domain of unknown function DUF4757||LIM domain only protein 7||PDZ domain||-	ENSG00000136153
ITM2B	BRICHOS domain||-	ENSG00000136156
SCRN1	Peptidase C69, dipeptidase A	ENSG00000136193
IGF2BP3	IGF2BP3, RNA recognition motif 2||K Homology domain, type 1 superfamily||Nucleotide-binding alpha-beta plait domain superfamily||RNA-binding domain superfamily||-||K Homology domain||K Homology domain, type 1||RNA recognition motif domain	ENSG00000136231
GPNMB	Immunoglobulin-like fold||-||PKD domain superfamily||PKD/Chitinase domain||PKD domain||Domain of unknown function DUF1725	ENSG00000136235
RAPGEF5	Ras guanine nucleotide exchange factor domain superfamily||Ras guanine-nucleotide exchange factor, conserved site||Ras-like guanine nucleotide exchange factor, N-terminal||DEP domain||Winged helix DNA-binding domain superfamily||Ubiquitin-like domain superfamily||Ras guanine-nucleotide exchange factors catalytic domain||Winged helix-like DNA-binding domain superfamily||-||Ras guanine-nucleotide e…	ENSG00000136237
RAC1	Small GTPase superfamily||Small GTPase superfamily, Rho type||Small GTP-binding protein domain||P-loop containing nucleoside triphosphate hydrolase	ENSG00000136238
IREB2	Aconitase/Iron-responsive element-binding protein 2||Aconitase, iron-sulfur domain||Aconitase family, 4Fe-4S cluster binding site||Aconitase/3-isopropylmalate dehydratase large subunit, alpha/beta/alpha domain||-||Aconitase A/isopropylmalate dehydratase small subunit, swivel domain||Iron regulatory protein 2||Aconitase/3-isopropylmalate dehydratase large subunit, alpha/beta/alpha, subdomain 1/3||…	ENSG00000136381
SRSF1	Nucleotide-binding alpha-beta plait domain superfamily||Serine/arginine-rich splicing factor 1||-||SRSF1, RNA recognition motif 1||RNA-binding domain superfamily||RNA recognition motif domain	ENSG00000136450
BRIP1	Helicase superfamily 1/2, ATP-binding domain, DinG/Rad3-type||Helicase superfamily 1/2, ATP-binding domain||DEAD2||ATP-dependent helicase Rad3/Chl1-like||Helicase-like, DEXD box c2 type||-||ATP-dependent helicase, C-terminal||P-loop containing nucleoside triphosphate hydrolase	ENSG00000136492
ACTL6A	-||Actin family||Actin, conserved site||Actin-like protein 6A	ENSG00000136518
TRA2B	RNA-binding domain superfamily||RNA recognition motif domain||-||Nucleotide-binding alpha-beta plait domain superfamily	ENSG00000136527
2023-03-07	#N/A	#N/A
SKIL	Ski-related oncogene Sno||Ski-like, DNA-binding domain superfamily||Transcription regulator SKI/SnoN||SKI/SNO/DAC domain||SAND-like domain superfamily||Putative DNA-binding domain superfamily||c-SKI SMAD4-binding domain||-	ENSG00000136603
EPRS	Glutamyl/glutaminyl-tRNA synthetase, class Ib, catalytic domain||Glutamyl/glutaminyl-tRNA synthetase||Glutamyl/glutaminyl-tRNA synthetase, class Ib, anti-codon binding domain||Aminoacyl-tRNA synthetase, class I, conserved site||Aminoacyl-tRNA synthetase, class II||Proline-tRNA ligase, class II, C-terminal||S15/NS1, RNA-binding||Anticodon-binding domain superfamily||Prolyl-tRNA synthetase, class I…	ENSG00000136628
KCTD3	Potassium channel tetramerisation-type BTB domain||SKP1/BTB/POZ domain superfamily||WD40-repeat-containing domain superfamily||BTB/POZ domain||WD40 repeat||WD40 repeat, conserved site||WD40/YVTN repeat-like-containing domain superfamily	ENSG00000136636
RPS6KC1	Phox homologous domain||RPK118-like, kinase domain||Protein kinase domain||MIT domain superfamily||MIT||Protein kinase-like domain superfamily||PX domain superfamily||Ribosomal protein S6 kinase delta-1	ENSG00000136643
WDR33	WD40-repeat-containing domain||WD40-repeat-containing domain superfamily||-||WD40 repeat||WD40/YVTN repeat-like-containing domain superfamily	ENSG00000136709
UGGT1	-||Nucleotide-diphospho-sugar transferases||UDP-glucose:Glycoprotein Glucosyltransferase	ENSG00000136731
ABI1	Abl interactor 1||Target SNARE coiled-coil homology domain||Abl-interactor, homeo-domain homologous domain||SH3-like domain superfamily||Abl Interactor 1, SH3 domain||SH3 domain||ABI family	ENSG00000136754
YME1L1	ATPase, AAA-type, core||ATPase, AAA-type, conserved site||P-loop containing nucleoside triphosphate hydrolase||Peptidase M41||Peptidase, FtsH||AAA+ ATPase domain||-||Peptidase M41-like	ENSG00000136758
ECPAS	Proteasome component Ecm29||Armadillo-like helical||Armadillo-type fold||Vacuole morphology and inheritance protein 14, Fab1-binding region	ENSG00000136813
SMC2	Structural maintenance of chromosomes protein||RecF/RecN/SMC, N-terminal||-||SMCs flexible hinge superfamily||SMCs flexible hinge||P-loop containing nucleoside triphosphate hydrolase||Smc2, ATP-binding cassette domain	ENSG00000136824
CDK5RAP2	-||Centrosomin, N-terminal motif 1	ENSG00000136861
SLC31A1	Ctr copper transporter	ENSG00000136868
PRPF4	PRP4-like superfamily||WD40-repeat-containing domain||WD40-repeat-containing domain superfamily||WD40 repeat||Pre-mRNA processing factor 4 (PRP4)-like||G-protein beta WD-40 repeat||WD40 repeat, conserved site||WD40/YVTN repeat-like-containing domain superfamily||U4/U6 small nuclear ribonucleoprotein Prp4	ENSG00000136875
PSMB7	Peptidase T1A, proteasome beta-subunit||Proteasome, subunit alpha/beta||Proteasome beta-type subunit, conserved site||Proteasome B-type subunit||Proteasome beta subunit, C-terminal||Proteasome subunit beta 7||Nucleophile aminohydrolases, N-terminal	ENSG00000136930
NCBP1	MIF4G-like, type 3||-||MIF4G-like, type 1||MIF4G-like, type 2||Nuclear cap-binding protein subunit 1||Armadillo-type fold||MIF4G-like domain superfamily	ENSG00000136937
ANP32B	Leucine-rich repeat domain superfamily||Leucine-rich repeat||U2A'/phosphoprotein 32 family A, C-terminal	ENSG00000136938
PDCL	Phosducin, thioredoxin-like domain||Phosducin, N-terminal domain superfamily||Phosducin||Thioredoxin-like superfamily	ENSG00000136940
DSCC1	Sister chromatid cohesion protein Dcc1	ENSG00000136982
DERL1	Derlin	ENSG00000136986
RANBP6	Armadillo-type fold||HEAT repeat||-||Armadillo-like helical	ENSG00000137040
POLR1E	RNA polymerase I associated factor, A49-like||-	ENSG00000137054
PLAA	PLAA/Doa1/Lub1||Armadillo-like helical||G-protein beta WD-40 repeat||WD40/YVTN repeat-like-containing domain superfamily||PFU domain superfamily||PUL domain||WD40-repeat-containing domain||WD40-repeat-containing domain superfamily||PLAA family ubiquitin binding domain||WD40 repeat||Armadillo-type fold	ENSG00000137055
DENND4C	-||dDENN domain||Tripartite DENN domain||uDENN domain||MABP domain||Tetratricopeptide-like helical domain superfamily||cDENN domain	ENSG00000137145
KIF13A	Kinesin-like protein||Kinesin-associated||P-loop containing nucleoside triphosphate hydrolase||SMAD/FHA domain superfamily||Kinesin-like KIF1-type||Kinesin-like protein KIF13A||Kinesin motor domain, conserved site||Kinesin motor domain||Kinesin-like||Forkhead-associated (FHA) domain||Kinesin motor domain superfamily	ENSG00000137177
TFAP2A	Transcription factor AP-2||Transcription factor AP-2, C-terminal||-||Transcription factor AP-2 alpha, N-terminal	ENSG00000137203
TCF19	Zinc finger, PHD-type, conserved site||Forkhead-associated (FHA) domain||SMAD/FHA domain superfamily||Zinc finger, PHD-type||Zinc finger, RING/FYVE/PHD-type||Transcription factor 19, PHD finger||Zinc finger, FYVE/PHD-type	ENSG00000137310
PGBD1	SCAN domain||PiggyBac transposable element-derived protein||SRCR domain||SCAN domain superfamily	ENSG00000137338
RNF144B	E3 ubiquitin ligase RBR family||Zinc finger, RING-type, conserved site||IBR domain||Zinc finger, RING/FYVE/PHD-type||Zinc finger, RING-type	ENSG00000137393
THAP12	Domain of unknown function DUF4371||THAP-type zinc finger superfamily||THAP-type zinc finger||Ribonuclease H-like superfamily||-||HAT, C-terminal dimerisation domain	ENSG00000137492
CREBZF	Basic-leucine zipper domain||-	ENSG00000137504
TGS1	-||S-adenosyl-L-methionine-dependent methyltransferase||RNA cap guanine-N2 methyltransferase	ENSG00000137574
DDX60	DEAD/DEAH box helicase domain||Helicase superfamily 1/2, ATP-binding domain||Helicase, C-terminal||-||P-loop containing nucleoside triphosphate hydrolase	ENSG00000137628
SORL1	Low-density lipoprotein (LDL) receptor class A, conserved site||LDL receptor-like superfamily||VPS10||Fibronectin type III superfamily||Sortilin, N-terminal||LDLR class B repeat||Sortilin, C-terminal||Immunoglobulin-like fold||Fibronectin type III||WD40/YVTN repeat-like-containing domain superfamily||Low-density lipoprotein (LDL) receptor class A repeat||Six-bladed beta-propeller, TolB-like	ENSG00000137642
DCUN1D5	-||Potentiating neddylation domain||Defective-in-cullin neddylation protein	ENSG00000137692
YAP1	WW domain superfamily||-||WW domain	ENSG00000137693
TRIM29	B-box-type zinc finger||-	ENSG00000137699
RDX	FERM central domain||FERM, N-terminal||PH-like domain superfamily||Band 4.1 domain||FERM superfamily, second domain||Moesin tail domain superfamily||FERM/acyl-CoA-binding protein superfamily||Ezrin/radixin/moesin-like||-||Ezrin/radixin/moesin||Ubiquitin-like domain superfamily||Ezrin/radixin/moesin, C-terminal||FERM, C-terminal PH-like domain||FERM conserved site||FERM domain	ENSG00000137710
PPP2R1B	Armadillo-type fold||HEAT, type 2||HEAT repeat||-||Armadillo-like helical	ENSG00000137713
CTDSPL2	FCP1 homology domain||HAD-like superfamily||HAD superfamily||Dullard phosphatase domain, eukaryotic||-	ENSG00000137770
SLTM	SAP domain superfamily||Nucleotide-binding alpha-beta plait domain superfamily||SAP domain||SAFB-like transcription modulator||-||RNA-binding domain superfamily||RNA recognition motif domain	ENSG00000137776
THBS1	Thrombospondin type-1 (TSP1) repeat superfamily||Thrombospondin, type 3-like repeat||VWFC domain||EGF-like calcium-binding domain||Laminin G domain||Thrombospondin||Thrombospondin, type 3 repeat||Thrombospondin type-1 (TSP1) repeat||Thrombospondin, C-terminal||EGF-like domain||TSP type-3 repeat||Concanavalin A-like lectin/glucanase domain superfamily||Thrombospondin-1||EGF-like, conserved site	ENSG00000137801
NUSAP1	-||Nucleolar and spindle-associated protein 1	ENSG00000137804
KIF23	Kinesin motor domain, conserved site||Kinesin-like protein Kif23, Arf6-interacting domain||-||Kinesin motor domain||Kinesin motor domain superfamily||Kinesin-like protein||P-loop containing nucleoside triphosphate hydrolase||Kinesin-like protein Kif23, Arf6-interacting domain superfamily||Kinesin-like protein KIF23	ENSG00000137807
KNL1	-||Kinetochore scaffold 1	ENSG00000137812
RTF1	Plus-3 domain||Plus3-like superfamily||RNA polymerase-associated protein Rtf1	ENSG00000137815
TUBGCP4	Gamma-tubulin complex component protein||-	ENSG00000137822
ADAM10	ADAM10/ADAM17 catalytic domain||Peptidase M12B, propeptide||-||Peptidase M12B, ADAM/reprolysin||Metallopeptidase, catalytic domain superfamily||Disintegrin domain superfamily||Disintegrin and metalloproteinase domain-containing protein 10||Disintegrin domain	ENSG00000137845
FNBP1L	SH3 domain||Formin-binding protein 1-like||FCH domain||SH3-like domain superfamily||FNBP1L, SH3 domain||FNBP1L, F-BAR domain||F-BAR domain||AH/BAR domain superfamily	ENSG00000137942
KYAT3	Pyridoxal phosphate-dependent transferase, major domain||Pyridoxal phosphate-dependent transferase||Kynurenine--oxoglutarate transaminase 3||Aminotransferase, class I/classII||Pyridoxal phosphate-dependent transferase domain 1	ENSG00000137944
IFI44L	P-loop containing nucleoside triphosphate hydrolase||Interferon-induced protein 44 family||GTP binding domain	ENSG00000137959
ARHGAP29	-||F-BAR domain||Protein kinase C-like, phorbol ester/diacylglycerol-binding domain||Rho GTPase-activating protein domain||Rho GTPase activation protein||AH/BAR domain superfamily	ENSG00000137962
IFI44	Interferon-induced protein 44 family||P-loop containing nucleoside triphosphate hydrolase||TLDc domain	ENSG00000137965
CLCA2	Calcium-activated chloride channel, N-terminal||von Willebrand factor A-like domain superfamily||von Willebrand factor, type A||Calcium-activated chloride channel protein, chordata	ENSG00000137975
DBT	Chloramphenicol acetyltransferase-like domain superfamily||Biotin/lipoyl attachment||Single hybrid motif||2-oxo acid dehydrogenase, lipoyl-binding site||2-oxoacid dehydrogenase acyltransferase, catalytic domain||E3-binding domain superfamily||Peripheral subunit-binding domain||Branched-chain alpha-ketoacid dehydrogenase complex component E2	ENSG00000137992
SELENOI	CDP-alcohol phosphatidyltransferase||Choline/ethanolamine phosphotransferase	ENSG00000138018
HADHB	Thiolase, active site||Thiolase, acyl-enzyme intermediate active site||Thiolase-like||Thiolase, conserved site||Thiolase, N-terminal||Thiolase||-||Thiolase, C-terminal	ENSG00000138029
PPM1B	PPM-type phosphatase, divalent cation binding||Protein phosphatase 2C family||PPM-type phosphatase domain||Phosphatase 2C, C-terminal domain superfamily||PPM-type phosphatase domain superfamily||Protein serine/threonine phosphatase 2C, C-terminal	ENSG00000138032
PNPT1	Nucleic acid-binding, OB-fold||Polyribonucleotide nucleotidyltransferase, RNA-binding domain||K Homology domain, type 1 superfamily||RNA-binding domain, S1||Polyribonucleotide nucleotidyltransferase, RNA-binding domain superfamily||Exoribonuclease, phosphorolytic domain 2||Polyribonucleotide nucleotidyltransferase||K Homology domain||Exoribonuclease, PH domain 2 superfamily||PNPase/RNase PH domai…	ENSG00000138035
THUMPD2	-||S-adenosyl-L-methionine-dependent methyltransferase||THUMP domain||Putative RNA methylase domain	ENSG00000138050
RAB1A	Small GTPase superfamily||P-loop containing nucleoside triphosphate hydrolase||-||Small GTP-binding protein domain	ENSG00000138069
ACTR2	Actin-related protein 2||-||Actin family||Actin/actin-like conserved site	ENSG00000138071
PREPL	Peptidase S9A, prolyl oligopeptidase||-||Alpha/Beta hydrolase fold||Peptidase S9A, N-terminal domain||Peptidase S9, prolyl oligopeptidase, catalytic domain	ENSG00000138078
SLC3A1	Glycosyl hydrolase, family 13, catalytic domain||Glycosyl hydrolase, all-beta||Glycoside hydrolase superfamily	ENSG00000138079
FBXO11	F-box-like domain superfamily||-||Parallel beta-helix repeat||Pectin lyase fold/virulence factor||Periplasmic copper-binding protein NosD, beta helix domain||Zinc finger, UBR-type||F-box domain||Pectin lyase fold||Carbohydrate-binding/sugar hydrolysis domain||F-box only protein 11||Parallel beta-helix repeat-2	ENSG00000138081
LRPPRC	Pentatricopeptide repeat||Pentacotripeptide-repeat region of PRORP||-||Tetratricopeptide-like helical domain superfamily||Leucine-rich PPR motif-containing protein	ENSG00000138095
MYOF	Ferlin, third C2 domain||Ferlin, fifth C2 domain||C2 domain superfamily||Ferlin B-domain||-||C2 domain||Ferlin, C-terminal domain||Ferlin, first C2 domain||Ferlin A-domain||Ferlin, sixth C2 domain||Ferlin family||Ferlin, fourth C2 domain||Ferlin, second C2 domain||Myoferlin||Peroxin/Ferlin domain||FerIin domain	ENSG00000138119
ATAD1	P-loop containing nucleoside triphosphate hydrolase||AAA+ ATPase domain||ATPase, AAA-type, core||ATPase, AAA-type, conserved site	ENSG00000138138
KIF11	Kinesin motor domain||P-loop containing nucleoside triphosphate hydrolase||Kinesin motor domain, conserved site||Kinesin-like protein||Kinesin-associated microtubule-binding domain||Kinesin motor domain superfamily	ENSG00000138160
CEP55	Centrosomal protein of 55kDa||TSG101 and ALIX binding domain of CEP55	ENSG00000138180
KIF20B	Kinesin motor domain, conserved site||Kinesin-like protein||P-loop containing nucleoside triphosphate hydrolase||Kinesin motor domain||Kinesin-like protein KIF20B||Kinesin motor domain superfamily	ENSG00000138182
EXOC6	Exocyst complex component EXOC6/Sec15||-	ENSG00000138190
DBR1	Lariat debranching enzyme, C-terminal||-||Calcineurin-like phosphoesterase domain, ApaH type	ENSG00000138231
DNAJC13	Domain of unknown function DUF4339||-||Armadillo-like helical||Armadillo-type fold||Chaperone J-domain superfamily||DnaJ domain||GYF-like domain superfamily	ENSG00000138246
ANXA7	Annexin superfamily||Annexin A7, chordates||Annexin A7||Annexin repeat||Annexin||Annexin repeat, conserved site	ENSG00000138279
BARD1	BRCA1-associated RING domain protein 1||Ankyrin repeat-containing domain superfamily||BRCT domain||-||Zinc finger, RING-type||Zinc finger, RING/FYVE/PHD-type||Ankyrin repeat-containing domain||Ankyrin repeat||BRCT domain superfamily||Zinc finger, RING-type, conserved site	ENSG00000138376
ASNSD1	Asparagine synthase||Rossmann-like alpha/beta/alpha sandwich fold||Glutamine amidotransferase type 2 domain||-||Prefoldin||Nucleophile aminohydrolases, N-terminal	ENSG00000138381
METTL5	-||S-adenosyl-L-methionine-dependent methyltransferase||Methyltransferase small domain||DNA methylase, N-6 adenine-specific, conserved site	ENSG00000138382
NAB1	NAB co-repressor, domain||Nab, N-terminal||NAB co-repressor domain 2 superfamily||NAB family||Nab1, C-terminal	ENSG00000138386
PPIG	Cyclophilin-type peptidyl-prolyl cis-trans isomerase domain||-||Cyclophilin-like domain superfamily||Cyclophilin-type peptidyl-prolyl cis-trans isomerase, conserved site||Cyclophilin-type peptidyl-prolyl cis-trans isomerase	ENSG00000138398
IDH1	Isocitrate dehydrogenase NADP-dependent||Isocitrate/isopropylmalate dehydrogenase, conserved site||Isopropylmalate dehydrogenase-like domain	ENSG00000138413
ITPRID2	Sperm-specific antigen 2||-||ITPR-interacting domain||Sperm-specific antigen 2, C-terminal	ENSG00000138434
WDR12	NLE||WD40/YVTN repeat-like-containing domain superfamily||G-protein beta WD-40 repeat||WD40 repeat, conserved site||WD40 repeat||WD40-repeat-containing domain||WD40-repeat-containing domain superfamily||WD repeat WDR12/Ytm1	ENSG00000138442
ABI2	Abl interactor 2, SH3 domain||ABL interactor 2||Abl interactor 1||Abl-interactor, homeo-domain homologous domain||-||ABI family||SH3 domain||Target SNARE coiled-coil homology domain||SH3-like domain superfamily	ENSG00000138443
ITGAV	Integrin alpha chain||Integrin alpha, N-terminal||Integrin domain superfamily||Integrin alpha chain, C-terminal cytoplasmic region, conserved site||Integrin alpha-2||FG-GAP repeat||Integrin alpha beta-propellor	ENSG00000138448
PARP9	Macro domain||Poly(ADP-ribose) polymerase, catalytic domain||-	ENSG00000138496
USP8	-||Peptidase C19, ubiquitin carboxyl-terminal hydrolase||Rhodanese-like domain superfamily||Rhodanese-like domain||USP8 dimerisation domain||Ubiquitin specific protease, conserved site||Papain-like cysteine peptidase superfamily||Ubiquitin specific protease domain	ENSG00000138592
TMOD3	-||Leucine-rich repeat domain superfamily||Tropomodulin-3||Tropomodulin	ENSG00000138594
GLCE	D-glucuronyl C5-epimerase, C-terminal	ENSG00000138604
HERC6	-||HECT domain||Regulator of chromosome condensation, RCC1||Regulator of chromosome condensation 1/beta-lactamase-inhibitor protein II||HECT, E3 ligase catalytic domain	ENSG00000138642
HERC5	HECT, E3 ligase catalytic domain||Regulator of chromosome condensation 1/beta-lactamase-inhibitor protein II||Regulator of chromosome condensation, RCC1||HECT domain	ENSG00000138646
AP1AR	AP-1 complex-associated regulatory protein	ENSG00000138660
HNRNPD	-||Nucleotide-binding alpha-beta plait domain superfamily||RNA recognition motif domain||CARG-binding factor, N-terminal||RNA-binding domain superfamily	ENSG00000138668
SEC31A	WD40/YVTN repeat-like-containing domain superfamily||Ancestral coatomer element 1, Sec16/Sec31||WD40 repeat||-||WD40-repeat-containing domain||WD40-repeat-containing domain superfamily	ENSG00000138674
GPAT3	Phospholipid/glycerol acyltransferase	ENSG00000138678
FGF2	Cytokine IL1/FGF||Fibroblast growth factor 2||Fibroblast growth factor family	ENSG00000138685
KIAA1109	Protein KIAA1109||Fragile site-associated protein, C-terminal	ENSG00000138688
RAP1GDS1	Armadillo||Armadillo-type fold||-||Armadillo-like helical	ENSG00000138698
BMP2K	-||Serine/threonine-protein kinase, active site||Protein kinase-like domain superfamily||BMP-2-inducible protein kinase, C-terminal||BMP-2-inducible protein kinase||Protein kinase domain	ENSG00000138756
G3BP2	Nuclear transport factor 2||Ras GTPase-activating protein-binding protein 2||Nucleotide-binding alpha-beta plait domain superfamily||RNA-binding domain superfamily||-||Nuclear transport factor 2, eukaryote||NTF2-like domain superfamily||RNA recognition motif domain||G3BP2, RNA recognition motif	ENSG00000138757
2023-09-11	#N/A	#N/A
FRAS1	CSPG repeat||Growth factor receptor cysteine-rich domain superfamily||CalX-like domain superfamily||VWFC domain||-||Na-Ca exchanger/integrin-beta4||Furin-like repeat||EGF-like domain	ENSG00000138759
SCARB2	CD36 family||-||Lysosome membrane protein II	ENSG00000138760
CNOT6L	Leucine-rich repeat, typical subtype||Endonuclease/exonuclease/phosphatase superfamily||Leucine-rich repeat||Endonuclease/exonuclease/phosphatase||Leucine-rich repeat domain superfamily||CCR4-NOT transcription complex subunit 6-like||-	ENSG00000138767
USO1	Uso1/p115-like vesicle tethering protein, C-terminal||Armadillo-like helical||Vesicle tethering protein Uso1/P115-like , head domain||Armadillo||Armadillo-type fold	ENSG00000138768
CENPE	Kinesin-like protein||Kinesin motor domain, conserved site||P-loop containing nucleoside triphosphate hydrolase||Kinesin motor domain||Kinesin motor domain superfamily	ENSG00000138778
PAPSS1	ATP-sulfurylase PUA-like domain||PUA-like superfamily||Sulphate adenylyltransferase||Rossmann-like alpha/beta/alpha sandwich fold||P-loop containing nucleoside triphosphate hydrolase||Sulphate adenylyltransferase catalytic domain||Adenylyl-sulfate kinase	ENSG00000138801
SEC24B	Sec23/Sec24, trunk domain||Zinc finger, Sec23/Sec24-type superfamily||von Willebrand factor A-like domain superfamily||Zinc finger, Sec23/Sec24-type||Gelsolin-like domain||Sec23/Sec24 helical domain superfamily||ADF-H/Gelsolin-like domain superfamily||Sec23/Sec24 beta-sandwich||Sec23/Sec24, helical domain||Gelsolin-like domain superfamily	ENSG00000138802
PPP3CA	-||Serine/threonine-specific protein phosphatase/bis(5-nucleosyl)-tetraphosphatase||Metallo-dependent phosphatase-like||Calcineurin-like phosphoesterase domain, ApaH type	ENSG00000138814
SLC39A8	Zinc/iron permease	ENSG00000138821
KIF21A	P-loop containing nucleoside triphosphate hydrolase||WD40-repeat-containing domain superfamily||WD40-repeat-containing domain||Kinesin-like protein||WD40 repeat||Kinesin motor domain||-||Kinesin motor domain, conserved site||WD40 repeat, conserved site||G-protein beta WD-40 repeat||Kinesin motor domain superfamily||WD40/YVTN repeat-like-containing domain superfamily	ENSG00000139116
FGD4	Pleckstrin homology domain||Dbl homology (DH) domain||FGD1-4, C-terminal PH domain||-||Zinc finger, RING/FYVE/PHD-type||Zinc finger, FYVE-related||PH-like domain superfamily||Dbl homology (DH) domain superfamily||FGD4, N-terminal PH domain||FYVE zinc finger	ENSG00000139132
SINHCAF	-||SIN3-HDAC complex-associated factor	ENSG00000139146
AEBP2	Zinc finger C2H2-type||Zinc finger C2H2 superfamily||-	ENSG00000139154
ETNK1	Protein kinase-like domain superfamily||-	ENSG00000139163
PEX5	Tetratricopeptide repeat||-||Peroxisomal targeting signal 1 receptor||Peroxisomal targeting signal 1 receptor family||Tetratricopeptide-like helical domain superfamily||Tetratricopeptide repeat-containing domain	ENSG00000139197
SCAF11	Zinc finger, RING/FYVE/PHD-type||Zinc finger, C3HC4 RING-type||Zinc finger, RING-type||-||Zinc finger, RING-type, conserved site	ENSG00000139218
RPL14P1	-	ENSG00000139239
LRIG3	Cysteine-rich flanking region, C-terminal||-||Immunoglobulin-like fold||Immunoglobulin subtype 2||Immunoglobulin subtype||Immunoglobulin-like domain||Immunoglobulin I-set||Immunoglobulin-like domain superfamily||Leucine-rich repeat domain superfamily||Leucine-rich repeat||Leucine-rich repeat, typical subtype	ENSG00000139263
GLIPR1	Cysteine-rich secretory protein, allergen V5/Tpx-1-related||CAP superfamily||Ves allergen||CAP domain||-||Glioma pathogenesis-related protein 1-like, SCP domain||Allergen V5/Tpx-1-related, conserved site	ENSG00000139278
TMTC3	Tetratricopeptide repeat-containing domain||Tetratricopeptide-like helical domain superfamily||-||Tetratricopeptide repeat||Tetratricopeptide repeat 1||Domain of unknown function DUF1736	ENSG00000139324
NEDD1	WD40/YVTN repeat-like-containing domain superfamily||WD40 repeat, conserved site||WD40 repeat||-||WD40-repeat-containing domain superfamily||WD40-repeat-containing domain	ENSG00000139350
SLC15A4	MFS transporter superfamily||-||Proton-dependent oligopeptide transporter family||PTR2 family proton/oligopeptide symporter, conserved site	ENSG00000139370
TDG	Uracil-DNA glycosylase-like||G/U mismatch-specific DNA glycosylase||-||G/U mismatch-specific uracil/thymine-DNA glycosylase||Uracil-DNA glycosylase-like domain superfamily	ENSG00000139372
NUP58	Nucleoporin p58/p45||-	ENSG00000139496
SLC7A1	Cationic amino acid transporter, C-terminal||Amino acid/polyamine transporter I||Cationic amino acid transport permease	ENSG00000139514
LNX2	PDZ domain||Zinc finger, RING-type, conserved site||PDZ superfamily||Zinc finger, RING-type||Zinc finger, RING/FYVE/PHD-type	ENSG00000139517
SMARCC2	SWIRM domain||Winged helix-like DNA-binding domain superfamily||-||SANT domain||SMARCC, SWIRM-associated domain||Chromo/chromo shadow domain||SANT/Myb domain||Homeobox-like domain superfamily||SWI/SNF complex subunit SMARCC2||BRCT domain superfamily||SMARCC, N-terminal||SMARCC, C-terminal	ENSG00000139613
BRCA2	Breast cancer type 2 susceptibility protein, helical domain||BRCA2 repeat||Nucleic acid-binding, OB-fold||Breast cancer type 2 susceptibility protein||BRCA2, OB3||-||BRCA2 helical domain superfamily||Tower domain||BRCA2, OB1	ENSG00000139618
ESYT1	C2 domain superfamily||Extended synaptotagmin, C2B domain||Synaptotagmin, SMP domain||Synaptotagmin-like mitochondrial-lipid-binding domain||C2 domain||Extended synaptotagmin, C-terminal C2 domain||Extended synaptotagmin, C2A domain	ENSG00000139641
TMBIM6	-||Bax inhibitor 1-related||Bax inhibitor 1, conserved site	ENSG00000139644
ANKRD52	Ankyrin repeat-containing domain||Ankyrin repeat-containing domain superfamily||Ankyrin repeat	ENSG00000139645
HNRNPA1L2	hnRNP A1, RNA recognition motif 2||Nucleotide-binding alpha-beta plait domain superfamily||RNA-binding domain superfamily||RNA recognition motif domain||Nuclear factor hnRNPA1	ENSG00000139675
RB1	Cyclin-like||Retinoblastoma-associated protein, C-terminal||Retinoblastoma-associated protein, A-box||Retinoblastoma protein family||Retinoblastoma-associated protein, B-box||Retinoblastoma-associated protein, N-terminal||Retinoblastoma-associated protein||-||Cyclin-like superfamily	ENSG00000139687
SBNO1	Protein strawberry notch||Strawberry notch, AAA domain||Strawberry notch, helicase C domain||P-loop containing nucleoside triphosphate hydrolase	ENSG00000139697
RBM26	PWI domain||Nucleotide-binding alpha-beta plait domain superfamily||Zinc finger, CCCH-type||RNA-binding domain superfamily||RNA recognition motif domain||RNA-binding protein 26||RBM26, RNA recognition motif 1	ENSG00000139746
MBNL2	-||Zinc finger, CCCH-type	ENSG00000139793
CUL4A	Winged helix DNA-binding domain superfamily||Cullin, conserved site||Cullin repeat-like-containing domain superfamily||Winged helix-like DNA-binding domain superfamily||Cullin, N-terminal||Cullin protein, neddylation domain||Cullin homology domain superfamily||Cullin homology domain	ENSG00000139842
TMX1	Thioredoxin-like superfamily||Thioredoxin, conserved site||Thioredoxin domain||-	ENSG00000139921
FRMD6	FERM, C-terminal PH-like domain||Ubiquitin-like domain superfamily||FERM domain||-||FERM superfamily, second domain||Band 4.1 domain||PH-like domain superfamily||FERM/acyl-CoA-binding protein superfamily||FERM, N-terminal||FERM central domain	ENSG00000139926
PELI2	Pellino family	ENSG00000139946
SYT16	C2 domain||-||Synaptotagmin-16||C2 domain superfamily	ENSG00000139973
NAA30	GNAT domain||Acyl-CoA N-acyltransferase	ENSG00000139977
WDR89	WD40/YVTN repeat-like-containing domain superfamily||WD repeat-containing protein 89||WD40 repeat||WD40-repeat-containing domain||WD40-repeat-containing domain superfamily	ENSG00000140006
STON2	Stonin||-||Mu homology domain||Stonin-2, N-terminal||Stonin-2||AP-2 complex subunit mu, C-terminal superfamily||Stonin homology	ENSG00000140022
WARS	S15/NS1, RNA-binding||Tryptophan-tRNA ligase||Rossmann-like alpha/beta/alpha sandwich fold||-||WHEP-TRS domain||Aminoacyl-tRNA synthetase, class Ic||Aminoacyl-tRNA synthetase, class I, conserved site	ENSG00000140105
NIPA2	Magnesium transporter NIPA	ENSG00000140157
ZSCAN29	SCAN domain||SCAN domain superfamily||-||Zinc finger C2H2-type||Zinc finger C2H2 superfamily	ENSG00000140265
BNIP2	-||Bcl2-/adenovirus E1B 19kDa-interacting protein 2||CRAL-TRIO lipid binding domain superfamily||CRAL-TRIO lipid binding domain	ENSG00000140299
TSPAN3	-||Tetraspanin, EC2 domain superfamily||Tetraspanin, conserved site||Tetraspanin||Tetraspanin/Peripherin	ENSG00000140391
NCOA2	-||Nuclear receptor coactivator, Ncoa-type, interlocking domain superfamily||Nuclear receptor coactivator 2||Nuclear receptor coactivator||Domain of unknown function DUF1518||Nuclear receptor coactivator, Ncoa-type, interlocking||Nuclear receptor coactivator, receptor-binding domain||PAS fold||PAS domain||PAS domain superfamily||Nuclear receptor coactivator, interlocking||Domain of unknown functi…	ENSG00000140396
IGF1R	Protein kinase domain||Serine-threonine/tyrosine-protein kinase, catalytic domain||Furin-like repeat||Tyrosine-protein kinase, insulin-like receptor||Receptor L-domain||Tyrosine-protein kinase, receptor class II, conserved site||-||Furin-like cysteine-rich domain||Protein kinase-like domain superfamily||Receptor L-domain superfamily||Tyrosine-protein kinase, catalytic domain||Tyrosine-protein kin…	ENSG00000140443
FANCI	-||FANCI solenoid 1 domain||FANCI solenoid 3 domain||FANCI helical domain 1||Fanconi anemia group I protein||FANCI solenoid 1 cap||FANCI solenoid 4 domain||FANCI solenoid 2 domain||FANCI helical domain 2	ENSG00000140525
TICRR	Treslin||Treslin, N-terminal||-	ENSG00000140534
IQGAP1	Ras GTPase-activating domain||CH domain superfamily||WW domain||P-loop containing nucleoside triphosphate hydrolase||Calponin homology domain||Myosin IQ motif-containing domain superfamily||RasGAP protein, C-terminal||-||IQ motif, EF-hand binding site||Ras GTPase-activating protein, conserved site||Rho GTPase activation protein	ENSG00000140575
PARN	-||Poly(A)-specific ribonuclease, RNA-binding||RNA-binding domain superfamily||Ribonuclease H superfamily||PARN, R3H domain||R3H domain superfamily||Ribonuclease H-like superfamily||Ribonuclease CAF1||R3H domain||Nucleotide-binding alpha-beta plait domain superfamily	ENSG00000140694
CDR2	-||Cerebellar degeneration-related protein 2	ENSG00000140743
ZFHX3	Zinc finger C2H2 superfamily||Homeobox domain||Zinc finger C2H2-type||Homeobox, conserved site||Homeobox-like domain superfamily||Matrin/U1-C-like, C2H2-type zinc finger	ENSG00000140836
MBTPS1	Site-1 peptidase catalytic domain||Peptidase S8/S53 domain||Peptidase S8, subtilisin, His-active site||Peptidase S8, subtilisin, Ser-active site||Peptidase S8/S53 domain superfamily||Peptidase S8, subtilisin-related||-	ENSG00000140943
ZCCHC14	PX domain superfamily||ZCCH14, SAM domain||Zinc finger, CCHC-type superfamily||Zinc finger, CCHC-type||Sterile alpha motif/pointed domain superfamily||-	ENSG00000140948
TLDC1	-||TLDc domain	ENSG00000140950
NCOR1	-||N-CoR, GPS2-interacting domain||Homeobox-like domain superfamily||SANT/Myb domain||SANT domain	ENSG00000141027
COPS3	Proteasome component (PCI) domain||Winged helix DNA-binding domain superfamily||COP9 signalosome complex subunit 3||-||Winged helix-like DNA-binding domain superfamily	ENSG00000141030
UTP4	WD40/YVTN repeat-like-containing domain superfamily||WD40 repeat||Quinoprotein alcohol dehydrogenase-like superfamily||WD40-repeat-containing domain superfamily||WD40-repeat-containing domain||Anaphase-promoting complex subunit 4, WD40 domain	ENSG00000141076
TOB1	Anti-proliferative protein||Tob1/2||Tob1||BTG-like domain superfamily	ENSG00000141232
CLTC	Clathrin, heavy chain/VPS, 7-fold repeat||Clathrin heavy chain, N-terminal||Clathrin, heavy chain||-||Tetratricopeptide-like helical domain superfamily||Armadillo-type fold||Clathrin, heavy chain, linker, core motif||Clathrin, heavy chain, propeller repeat	ENSG00000141367
SS18	-||SS18 family	ENSG00000141380
SLC39A6	Zinc/iron permease	ENSG00000141424
RPRD1A	RNA polymerase II-binding domain||Cell-cycle alteration and expression-elevated protein in tumour||-||CID domain||ENTH/VHS	ENSG00000141425
GALNT1	Nucleotide-diphospho-sugar transferases||Glycosyltransferase 2-like||Ricin B-like lectins||Ricin B, lectin domain||-	ENSG00000141429
OSBPL1A	PH-like domain superfamily||Oxysterol-binding protein||Ankyrin repeat-containing domain||Ankyrin repeat||Oxysterol-binding protein, conserved site||Oxysterol-binding protein superfamily||Ankyrin repeat-containing domain superfamily||Pleckstrin homology domain||-	ENSG00000141447
MINK1	Serine/threonine-protein kinase, active site||-||Citron homology (CNH) domain||Protein kinase domain||Protein kinase-like domain superfamily||Protein kinase, ATP binding site	ENSG00000141503
EIF4A3	Helicase superfamily 1/2, ATP-binding domain||DEAD/DEAH box helicase domain||P-loop containing nucleoside triphosphate hydrolase||RNA helicase, DEAD-box type, Q motif||ATP-dependent RNA helicase DEAD-box, conserved site||Helicase, C-terminal	ENSG00000141543
CBX4	Chromo domain, conserved site||Chromo domain subgroup||Chromo/chromo shadow domain||Chromo domain||Chromo-like domain superfamily||CBX family C-terminal motif||-	ENSG00000141582
SMAD4	SMAD/FHA domain superfamily||SMAD-like domain superfamily||MAD homology, MH1||-||SMAD domain, Dwarfin-type||SMAD MH1 domain superfamily||MAD homology 1, Dwarfin-type||Dwarfin	ENSG00000141646
ZCCHC2	-||Zinc finger, CCHC-type superfamily||Zinc finger, CCHC-type||PX domain superfamily	ENSG00000141664
BRD4	Bromodomain protein 4, C-terminal||Bromodomain||Bromodomain-like superfamily||NET domain||Bromodomain, conserved site||-||NET domain superfamily	ENSG00000141867
NFIC	CTF transcription factor/nuclear factor 1||CTF transcription factor/nuclear factor 1, DNA-binding domain||CTF transcription factor/nuclear factor 1, N-terminal||CTF transcription factor/nuclear factor 1, conserved site||MAD homology 1, Dwarfin-type	ENSG00000141905
IFNAR1	Interferon/interleukin receptor domain||Fibronectin type III superfamily||Fibronectin type III||Immunoglobulin-like fold||Interferon alpha/beta receptor 1	ENSG00000142166
SOD1	Superoxide dismutase (Cu/Zn) / superoxide dismutase copper chaperone||Superoxide dismutase, copper/zinc binding domain||Superoxide dismutase-like, copper/zinc binding domain superfamily||Superoxide dismutase, copper/zinc, binding site	ENSG00000142168
APP	Amyloidogenic glycoprotein, copper-binding domain superfamily||Pancreatic trypsin inhibitor Kunitz domain superfamily||Proteinase inhibitor I2, Kunitz, conserved site||Amyloidogenic glycoprotein, amyloid-beta peptide superfamily||E2 domain superfamily||Amyloidogenic glycoprotein, extracellular||Pancreatic trypsin inhibitor Kunitz domain||Amyloid beta A4 protein||Amyloidogenic glycoprotein, hepari…	ENSG00000142192
URB1	Nucleolar pre-ribosomal-associated protein 1, N-terminal||Nucleolar pre-ribosomal-associated protein 1, C-terminal domain||Armadillo-type fold	ENSG00000142207
SAE1	THIF-type NAD/FAD binding fold||Ubiquitin/SUMO-activating enzyme E1||-||Ubiquitin-activating enzyme	ENSG00000142230
ZNF473	KRAB domain superfamily||Krueppel-associated box||Zinc finger C2H2-type||Zinc finger C2H2 superfamily||-	ENSG00000142528
PGD	NAD(P)-binding domain superfamily||6-phosphogluconate dehydrogenase-like, C-terminal domain superfamily||6-phosphogluconate dehydrogenase, C-terminal||6-phosphogluconate dehydrogenase, decarboxylating||6-phosphogluconate dehydrogenase, NADP-binding||-||6-phosphogluconate dehydrogenase, domain 2||6-phosphogluconate dehydrogenase||6-phosphogluconate-binding site	ENSG00000142657
RPL11	Ribosomal protein L5 domain superfamily||-||Ribosomal protein L5, C-terminal||Ribosomal protein L5||Ribosomal protein L5, N-terminal||Ribosomal protein L5, conserved site	ENSG00000142676
PLK4	Plk4, second cryptic polo-box domain||Plk4, C-terminal polo-box domain||Protein kinase, ATP binding site||Tyrosine-protein kinase, active site||Protein kinase domain||Serine/threonine-protein kinase Plk4||Protein kinase-like domain superfamily||POLO box domain||Plk4, first cryptic polo-box domain	ENSG00000142731
SERBP1	Plasminogen activator inhibitor 1 RNA-binding protein||Hyaluronan/mRNA-binding protein||Intracellular hyaluronan-binding protein 4, N-terminal domain	ENSG00000142864
PIGK	Peptidase C13, legumain||GPI-anchor transamidase||-	ENSG00000142892
MTF2	Zinc finger, PHD-finger||Zinc finger, PHD-type||Zinc finger, RING/FYVE/PHD-type||Polycomb-like MTF2 factor 2, C-terminal domain||Zinc finger, FYVE/PHD-type||Zinc finger, PHD-type, conserved site||Tudor domain	ENSG00000143033
GPR161	GPCR, rhodopsin-like, 7TM||G protein-coupled receptor, rhodopsin-like	ENSG00000143147
ALDH9A1	Aldehyde dehydrogenase, N-terminal||Aldehyde dehydrogenase, cysteine active site||Aldehyde/histidinol dehydrogenase||Aldehyde dehydrogenase, glutamic acid active site||Aldehyde dehydrogenase domain||Aldehyde dehydrogenase, C-terminal	ENSG00000143149
ATP1B1	Sodium/potassium-transporting ATPase subunit beta||Sodium/potassium-transporting ATPase subunit beta superfamily||Sodium/potassium-transporting ATPase subunit beta, chordates	ENSG00000143153
POGK	Brinker DNA-binding domain||HTH CenpB-type DNA-binding domain||DDE superfamily endonuclease domain||Homeobox-like domain superfamily||Krueppel-associated box||KRAB domain superfamily	ENSG00000143157
DCAF6	WD40/YVTN repeat-like-containing domain superfamily||IQ motif, EF-hand binding site||WD40-repeat-containing domain||WD40-repeat-containing domain superfamily||-||WD40 repeat	ENSG00000143164
UCK2	Uridine-cytidine kinase 2||Phosphoribulokinase/uridine kinase||P-loop containing nucleoside triphosphate hydrolase||Uridine kinase-like	ENSG00000143179
TMCO1	-||Integral membrane protein EMC3/TMCO1-like||Calcium load-activated calcium channel	ENSG00000143183
POU2F1	POU-specific domain||POU domain||Homeobox domain||Lambda repressor-like, DNA-binding domain superfamily||-||Octamer-binding transcription factor||Homeobox-like domain superfamily||Homeobox, conserved site	ENSG00000143190
NECTIN4	Nectin-4||Immunoglobulin-like domain superfamily||Immunoglobulin-like domain||Immunoglobulin subtype||Immunoglobulin subtype 2||Immunoglobulin-like fold||CD80-like, immunoglobulin C2-set||Immunoglobulin V-set domain	ENSG00000143217
PIGM	Mannosyltransferase, DXD	ENSG00000143315
CRABP2	Lipocalin/cytosolic fatty-acid binding domain||Cytosolic fatty-acid binding||Calycin||Intracellular lipid binding protein||Cellular retinoic acid-binding protein 2	ENSG00000143320
ABL2	Protein kinase, ATP binding site||F-actin binding||SH3-like domain superfamily||Protein kinase domain||Serine-threonine/tyrosine-protein kinase, catalytic domain||Tyrosine-protein kinase, active site||SH2 domain||SH2 domain superfamily||SH3 domain||Protein kinase-like domain superfamily||Tyrosine-protein kinase ABL, SH2 domain||Tyrosine-protein kinase, catalytic domain	ENSG00000143322
SNX27	PDZ domain||-||SNX27, PX domain||FERM domain||Ubiquitin-like domain superfamily||Sorting nexin-27||SNX27, atypical FERM-like domain||Phox homologous domain||PDZ superfamily||Ras-associating (RA) domain||PX domain superfamily||SNX17/27/31||SNX27, RA domain	ENSG00000143376
SETDB1	Tudor domain||Methyl-CpG DNA binding||DNA-binding domain superfamily||Pre-SET domain||Post-SET domain||SET domain||-||Histone-lysine N-methyltransferase SETDB1	ENSG00000143379
MCL1	Bcl2-like||Apoptosis regulator, Bcl-2, BH1 motif, conserved site||Apoptosis regulator, Bcl-2, BH2 motif, conserved site||Apoptosis regulator, Bcl-2, BH3 motif, conserved site||Apoptosis regulator, Mcl-1||Blc2 family||Blc2-like superfamily	ENSG00000143384
POGZ	Homeobox-like domain superfamily||DDE superfamily endonuclease domain||Zinc finger C2H2 superfamily||Zinc finger C2H2-type||-||HTH CenpB-type DNA-binding domain	ENSG00000143442
KCNH1	PAS domain superfamily||Voltage-dependent channel domain superfamily||Cyclic nucleotide-binding domain||PAS domain||Ion transport domain||Potassium channel, voltage-dependent, EAG/ELK/ERG||PAS-associated, C-terminal||Cyclic nucleotide-binding-like||-||Potassium voltage-gated channel subfamily H member 1||PAC motif||Potassium channel, voltage-dependent, EAG||RmlC-like jelly roll fold	ENSG00000143473
DTL	WD40 repeat, conserved site||WD40/YVTN repeat-like-containing domain superfamily||WD40-repeat-containing domain superfamily||WD40-repeat-containing domain||WD40 repeat	ENSG00000143476
INTS7	Armadillo-type fold||-||Integrator complex subunit 7	ENSG00000143493
TP53BP2	Ankyrin repeat-containing domain superfamily||SH3-like domain superfamily||Ankyrin repeat||Ubiquitin-like domain superfamily||Ankyrin repeat-containing domain||SH3 domain||-	ENSG00000143514
TPM3	-||Tropomyosin	ENSG00000143549
UBAP2L	Ubiquitin-associated domain||-||Protein of unknown function DUF3697, ubiquitin-associated protein 2||UBA-like superfamily	ENSG00000143569
ILF2	2-5-oligoadenylate synthetase, N-terminal||DZF domain	ENSG00000143621
GALNT2	Glycosyltransferase 2-like||Nucleotide-diphospho-sugar transferases||Ricin B, lectin domain||Ricin B-like lectins	ENSG00000143641
SCCPDH	NAD(P)-binding domain superfamily||Saccharopine dehydrogenase, NADP binding domain	ENSG00000143653
LYST	Armadillo-type fold||BEACH domain superfamily||BEACH domain||Lysosomal-trafficking regulator||WD40-repeat-containing domain superfamily||WD40-repeat-containing domain||WD40 repeat||WD40 repeat, conserved site||PH-BEACH domain||WD40/YVTN repeat-like-containing domain superfamily	ENSG00000143669
MAP3K21	Mitogen-activated protein (MAP) kinase kinase kinase, MLK1-4||Protein kinase, ATP binding site||SH3-like domain superfamily||Serine-threonine/tyrosine-protein kinase, catalytic domain||Protein kinase domain||-||SH3 domain||Protein kinase-like domain superfamily||Serine/threonine-protein kinase, active site	ENSG00000143674
SDE2	Sde2 N-terminal domain	ENSG00000143751
FBXO28	F-box domain||F-box-like domain superfamily||-	ENSG00000143756
MBOAT2	-||Membrane bound O-acyl transferase, MBOAT	ENSG00000143797
PARP1	Poly [ADP-ribose] polymerase||Poly(ADP-ribose) polymerase, regulatory domain superfamily||Zinc finger, PARP-type||BRCT domain superfamily||WGR domain||PADR1 domain||Poly(ADP-ribose) polymerase, regulatory domain||WGR domain superfamily||PADR1 domain superfamily||BRCT domain||Zinc finger, PARP-type superfamily||Poly(ADP-ribose) polymerase, catalytic domain	ENSG00000143799
LBR	Sterol reductase, conserved site||Ergosterol biosynthesis ERG4/ERG24||Lamin-B receptor of TUDOR domain||Tudor domain	ENSG00000143815
PDIA6	Thioredoxin-like superfamily||Thioredoxin, conserved site||Disulphide isomerase||Thioredoxin domain||-	ENSG00000143870
RHOB	Small GTPase superfamily||P-loop containing nucleoside triphosphate hydrolase||Small GTP-binding protein domain||Small GTPase superfamily, Rho type	ENSG00000143878
ATP6V1C2	Vacuolar ATP synthase subunit C superfamily||ATPase, V1 complex, subunit C	ENSG00000143882
HNRNPLL	hnRPLL, RNA recognition motif 4||-||RNA recognition motif domain||hnRPLL, RNA recognition motif 2||hnRPLL, RNA recognition motif 1||Nucleotide-binding alpha-beta plait domain superfamily||RNA-binding domain superfamily||hnRPLL, RNA recognition motif 3||HnRNP-L/PTB	ENSG00000143889
EML4	WD40 repeat||HELP||Quinoprotein alcohol dehydrogenase-like superfamily||WD40-repeat-containing domain||WD40-repeat-containing domain superfamily||WD40/YVTN repeat-like-containing domain superfamily||WD40 repeat, conserved site	ENSG00000143924
CALM2	Calmodulin||EF-Hand 1, calcium-binding site||EF-hand domain pair||EF-hand domain||-	ENSG00000143933
ASXL2	Protein ASX-like, PHD domain||ASX-like protein 2||ASX homology domain||Polycomb protein ASX/ASX-like||HB1/Asxl, restriction endonuclease HTH domain	ENSG00000143970
CIAO1	WD40 repeat, conserved site||WD40/YVTN repeat-like-containing domain superfamily||WD40-repeat-containing domain superfamily||Probable cytosolic iron-sulfur protein assembly protein, CIAO1/Cia1||WD40-repeat-containing domain||WD40 repeat	ENSG00000144021
SNRNP200	P-loop containing nucleoside triphosphate hydrolase||DEAD/DEAH box helicase domain||Immunoglobulin E-set||Sec63 domain||Helicase, C-terminal||C2 domain superfamily||-||Winged helix DNA-binding domain superfamily||Helicase superfamily 1/2, ATP-binding domain	ENSG00000144028
EXOC6B	Exocyst complex component EXOC6/Sec15||-	ENSG00000144036
SLC20A1	Phosphate transporter||-	ENSG00000144136
UBXN4	Ubiquitin-like domain superfamily||Thioredoxin-like superfamily||UBX domain||-	ENSG00000144224
SPOPL	BTB/POZ domain||SPOP, C-terminal BACK-like domain||TRAF-like||MATH/TRAF domain||-||SKP1/BTB/POZ domain superfamily	ENSG00000144228
AMMECR1L	AMMECR1 domain superfamily||AMMECR1, N-terminal||AMMECR1 domain||AMMECR1	ENSG00000144233
PKP4	-||Armadillo-like helical||Plakophilin-4||Plakophilin/Delta catenin||Armadillo||Armadillo-type fold	ENSG00000144283
LNPK	-||Lunapark domain	ENSG00000144320
CDCA7	-||Cell division cycle-associated protein 7||Zinc-finger domain of monoamine-oxidase A repressor R1	ENSG00000144354
UBR3	E3 ubiquitin-protein ligase UBR1-like||-||Zinc finger, UBR-type	ENSG00000144357
HSPD1	Chaperonin Cpn60/TCP-1 family||Chaperonin Cpn60||Chaperonin Cpn60, conserved site||Chaperone tailless complex polypeptide 1 (TCP-1)||-||GroEL-like equatorial domain superfamily||TCP-1-like chaperonin intermediate domain superfamily||GroEL-like apical domain superfamily	ENSG00000144381
NBEAL1	Armadillo-type fold||BEACH domain superfamily||BEACH domain||Domain of unknown function DUF4704||Concanavalin A-like lectin/glucanase domain superfamily||WD40 repeat||WD40-repeat-containing domain superfamily||WD40-repeat-containing domain||PH-BEACH domain||WD40/YVTN repeat-like-containing domain superfamily	ENSG00000144426
ABCA12	AAA+ ATPase domain||ATP-binding cassette subfamily A member 12||ABC transporter-like||P-loop containing nucleoside triphosphate hydrolase||ABC transporter A||ABC transporter, conserved site	ENSG00000144452
SUMF1	C-type lectin fold||-||Sulfatase-modifying factor enzyme	ENSG00000144455
FANCD2	-||Fanconi anaemia protein FANCD2	ENSG00000144554
VGLL4	-||TDU repeat||Transcription cofactor vestigial-like protein 4	ENSG00000144560
EAF1	-||Transcription elognation factor Eaf, N-terminal||EAF family	ENSG00000144597
GOLGA4	GRIP domain||-	ENSG00000144674
TMF1	TATA element modulatory factor 1 DNA binding||TATA element modulatory factor 1 TATA binding||-	ENSG00000144747
AC073896.1	Domain of unknown function DUF3456||Citrate synthase-like, large alpha subdomain	ENSG00000144785
NXPE3	-||Neurexophilin/NXPE||Immunoglobulin E-set	ENSG00000144815
PHLDB2	PHLDB1/2/3, PH domain||-||Pleckstrin homology domain||PH-like domain superfamily	ENSG00000144824
ATG3	-||Autophagy-related protein 3||Autophagy-related protein 3, C-terminal||Autophagy-related protein 3, N-terminal	ENSG00000144848
SRPRB	P-loop containing nucleoside triphosphate hydrolase||Small GTPase superfamily, ARF type||-||Signal recognition particle receptor, beta subunit	ENSG00000144867
OSBPL11	Oxysterol-binding protein||Oxysterol-binding protein superfamily||Oxysterol-binding protein, conserved site||PH-like domain superfamily||Pleckstrin homology domain	ENSG00000144909
NCEH1	-||Alpha/Beta hydrolase fold||Lipase, GDXG, putative histidine active site||Alpha/beta hydrolase fold-3||Lipase, GDXG, putative serine active site||Arylacetamide deacetylase	ENSG00000144959
LPP	Lipoma-preferred partner||Zinc finger, LIM-type	ENSG00000145012
RUBCN	-||RUN domain superfamily||Putative zinc-RING and/or ribbon||RUN domain	ENSG00000145016
FIP1L1	-||Pre-mRNA polyadenylation factor Fip1	ENSG00000145216
LYAR	Zinc finger, C2H2, LYAR-type||Zinc finger C2H2 superfamily	ENSG00000145220
ENOPH1	HAD hydrolase, subfamily IA||HAD superfamily||HAD-like superfamily||Enolase-phosphatase E1||Enolase-phosphatase E1, eukaryotes	ENSG00000145293
KLHL8	Galactose oxidase/kelch, beta-propeller||BTB/Kelch-associated||BTB/POZ domain||Kelch repeat type 1||SKP1/BTB/POZ domain superfamily||Kelch-type beta propeller||Kelch-like protein 8||-||BTB-kelch protein	ENSG00000145332
CAMK2D	Serine/threonine-protein kinase, active site||NTF2-like domain superfamily||Calcium/calmodulin-dependent protein kinase II, association-domain||Calcium/calmodulin-dependent protein kinase type II||Protein kinase domain||Protein kinase-like domain superfamily||Protein kinase, ATP binding site	ENSG00000145349
TIFA	TRAF-interacting protein with FHA domain-containing protein||SMAD/FHA domain superfamily||Forkhead-associated (FHA) domain	ENSG00000145365
CCNA2	Cyclin-like superfamily||Cyclin||Cyclin-A, N-terminal||Cyclin, N-terminal||Cyclin-like||Cyclin, C-terminal domain	ENSG00000145386
METTL14	MT-A70-like||S-adenosyl-L-methionine-dependent methyltransferase||-	ENSG00000145388
USP53	Papain-like cysteine peptidase superfamily||Peptidase C19, ubiquitin carboxyl-terminal hydrolase||Ubiquitin specific protease domain||-	ENSG00000145390
SETD7	SET domain||-||MORN motif||Histone-lysine N-methyltransferase, SET	ENSG00000145391
PDGFC	Platelet-derived growth factor C||-||CUB domain||Cystine-knot cytokine||Spermadhesin, CUB domain superfamily||PDGF/VEGF domain	ENSG00000145431
2023-03-06	#N/A	#N/A
SRD5A1	3-oxo-5-alpha-steroid 4-dehydrogenase/very-long-chain enoyl-CoA reductase||-||3-oxo-5-alpha-steroid 4-dehydrogenase||3-oxo-5-alpha-steroid 4-dehydrogenase, C-terminal	ENSG00000145545
MYO10	Pleckstrin homology domain||FERM superfamily, second domain||PH-like domain superfamily||MyTH4 domain superfamily||Class X myosin, motor domain||Ras-associating (RA) domain||Myosin head, motor domain||IQ motif, EF-hand binding site||MyTH4 domain||FERM domain||Unconventional myosin-X, coiled coil domain||Kinesin motor domain superfamily||FERM/acyl-CoA-binding protein superfamily||Band 4.1 domain||…	ENSG00000145555
OSMR	-||Immunoglobulin-like fold||Fibronectin type III||Long hematopoietin receptor, Gp130 family 2, conserved site||Fibronectin type III superfamily	ENSG00000145623
PIK3R1	SH3-like domain superfamily||Rho GTPase activation protein||PI3K p85 subunit, N-terminal SH2 domain||PI3K p85 subunit, inter-SH2 domain||PI3K p85 subunit, C-terminal SH2 domain||SH2 domain superfamily||SH2 domain||SH3 domain||-||Rho GTPase-activating protein domain||PI3K p85/p55 subunit||Phosphatidylinositol 3-kinase regulatory subunit alpha, SH3 domain	ENSG00000145675
RASA1	Ras GTPase-activating protein 1||Ras GTPase-activating domain||SH2 domain||Ras GTPase-activating protein 1, C-terminal SH2 domain||C2 domain||PH-like domain superfamily||Ras GTPase-activating protein 1, N-terminal SH2 domain||SH3-like domain superfamily||Ras GTPase-activating protein, conserved site||Rho GTPase activation protein||Pleckstrin homology domain||Ras GTPase-activating proteins||C2 dom…	ENSG00000145715
PPIP5K2	-||Histidine phosphatase superfamily||Histidine acid phosphatase, VIP1 family||Histidine phosphatase superfamily, clade-2||Histidine acid phosphatase active site	ENSG00000145725
BDP1	Transcription factor TFIIIB component B''||Homeobox-like domain superfamily||SANT/Myb domain||-	ENSG00000145734
TNFAIP8	TNFAIP8 superfamily||Tumor necrosis factor alpha-induced protein 8-like||-	ENSG00000145779
FEM1C	Tetratricopeptide-like helical domain superfamily||Ankyrin repeat||Ankyrin repeat-containing domain superfamily||Ankyrin repeat-containing domain	ENSG00000145780
YIPF5	-||Yip1 domain	ENSG00000145817
DDX46	ATP-dependent RNA helicase DEAD-box, conserved site||Helicase, C-terminal||RNA helicase, DEAD-box type, Q motif||P-loop containing nucleoside triphosphate hydrolase||-||DEAD/DEAH box helicase domain||Helicase superfamily 1/2, ATP-binding domain	ENSG00000145833
RNF145	Zinc finger, RING-CH-type||Zinc finger, RING/FYVE/PHD-type||Zinc finger, RING-type||TRC8 N-terminal domain	ENSG00000145860
G3BP1	G3BP1, RNA recognition motif||RNA recognition motif domain||NTF2-like domain superfamily||Nuclear transport factor 2, eukaryote||-||RNA-binding domain superfamily||Nuclear transport factor 2||Ras GTPase-activating protein-bianding protein 1	ENSG00000145907
GFOD1	Oxidoreductase, C-terminal||Oxidoreductase, N-terminal||NAD(P)-binding domain superfamily	ENSG00000145990
TNFRSF21	Tumour necrosis factor receptor 21||TNFR/NGFR cysteine-rich region||Tumor necrosis factor receptor 21, death domain||Death-like domain superfamily||Tyrosine-protein kinase ephrin type A/B receptor-like||Death domain||Tumor necrosis factor receptor 21, N-terminal	ENSG00000146072
RPL7L1	Ribosomal protein L7, eukaryotic/archaeal||Ribosomal protein L30, N-terminal||Ribosomal protein L30, central domain, archaeal type||Ribosomal protein L30, conserved site||Ribosomal protein L30, ferredoxin-like fold domain superfamily||Ribosomal protein L30, ferredoxin-like fold domain||-||Ribosomal protein L7, eukaryotic	ENSG00000146223
PHIP	Bromodomain||WD40 repeat||PH-interacting protein||WD40-repeat-containing domain||WD40-repeat-containing domain superfamily||Bromodomain-like superfamily||WD40/YVTN repeat-like-containing domain superfamily||WD40 repeat, conserved site||Bromodomain, conserved site	ENSG00000146247
MMS22L	Protein MMS22-like, N-terminal||-||MMS22-like, C-terminal||Armadillo-type fold	ENSG00000146263
PM20D2	Peptidase M20A, amidohydrolase, predicted||Bacterial exopeptidase dimerisation domain||Peptidase M20, dimerisation domain||Peptidase M20	ENSG00000146281
RARS2	Arginine-tRNA ligase||Rossmann-like alpha/beta/alpha sandwich fold||DALR anticodon binding||Arginyl-tRNA synthetase, catalytic core domain||Arginyl tRNA synthetase N-terminal domain superfamily||Aminoacyl-tRNA synthetase, class I, conserved site||Aminoacyl-tRNA synthetase, class Ia, anticodon-binding	ENSG00000146282
RNF217	E3 ubiquitin ligase RBR family||Zinc finger, RING/FYVE/PHD-type||-||IBR domain	ENSG00000146373
ABRACL	Costars domain||-||Costars domain superfamily	ENSG00000146386
TIAM2	PDZ domain||-||Raf-like Ras-binding||Pleckstrin homology domain||Dbl homology (DH) domain||PDZ superfamily||Dbl homology (DH) domain superfamily||PH-like domain superfamily||Guanine-nucleotide dissociation stimulator, CDC24, conserved site	ENSG00000146426
TMEM181	-	ENSG00000146433
ZMYM4	Protein of unknown function DUF3504||TRASH domain||-||Zinc finger, MYM-type	ENSG00000146463
RBAK	Zinc finger C2H2-type||Zinc finger C2H2 superfamily||Krueppel-associated box||KRAB domain superfamily	ENSG00000146587
EGFR	Tyrosine-protein kinase, active site||Furin-like repeat||Serine-threonine/tyrosine-protein kinase, catalytic domain||Protein kinase domain||Protein kinase, ATP binding site||Tyrosine protein kinase, EGF/ERB/XmrK receptor||Receptor L-domain||Furin-like cysteine-rich domain||Growth factor receptor cysteine-rich domain superfamily||Growth factor receptor domain 4||Protein kinase-like domain superfam…	ENSG00000146648
IGFBP3	Insulin-like growth factor binding protein||Insulin-like growth factor binding protein, N-terminal, Cys-rich conserved site||Insulin-like growth factor-binding protein family 1-6, chordata||Thyroglobulin type-1||Insulin-like growth factor binding protein 3||Thyroglobulin type-1 superfamily||Insulin-like growth factor-binding protein, IGFBP||Growth factor receptor cysteine-rich domain superfamily	ENSG00000146674
PURB	Purine-rich element binding protein family||Purine-rich element-binding protein beta	ENSG00000146676
CCT6A	Chaperonin Cpn60/TCP-1 family||Chaperone tailless complex polypeptide 1 (TCP-1)||GroEL-like apical domain superfamily||Chaperonin TCP-1, conserved site||T-complex protein 1, zeta subunit||TCP-1-like chaperonin intermediate domain superfamily||GroEL-like equatorial domain superfamily	ENSG00000146731
NCAPG2	-||Armadillo-like helical||Condensin-2 complex subunit G2||Armadillo-type fold	ENSG00000146918
SHROOM2	Shroom2||Shroom family||Apx/Shrm Domain 1||PDZ domain||Apx/Shrm Domain 2||PDZ superfamily	ENSG00000146950
LUC7L2	-||Luc7-related	ENSG00000146963
CASK	Protein kinase-like domain superfamily||Guanylate kinase/L-type calcium channel beta subunit||Guanylate kinase-like domain||PDZ superfamily||L27 domain superfamily||L27 domain||Protein kinase domain||SH3-like domain superfamily||Guanylate kinase, conserved site||SH3 domain||CASK, SH3 domain||-||L27 domain, C-terminal||P-loop containing nucleoside triphosphate hydrolase||PDZ domain||Calcium/calmod…	ENSG00000147044
KDM6A	Tetratricopeptide-like helical domain superfamily||Histone demethylase UTY||Tetratricopeptide repeat-containing domain||Tetratricopeptide repeat||Tetratricopeptide repeat 1||JmjC domain	ENSG00000147050
MSN	Ezrin/radixin/moesin||Ezrin/radixin/moesin, C-terminal||FERM, C-terminal PH-like domain||Ubiquitin-like domain superfamily||FERM conserved site||FERM domain||FERM central domain||FERM, N-terminal||FERM superfamily, second domain||Moesin tail domain superfamily||Band 4.1 domain||PH-like domain superfamily||Ezrin/radixin/moesin-like||FERM/acyl-CoA-binding protein superfamily	ENSG00000147065
TAF1	Transcription initiation factor TFIID subunit 1, animal||Transcription initiation factor TFIID subunit 1, domain of unknown function||Bromodomain||Bromodomain, conserved site||-||TAFII-230 TBP-binding domain superfamily||TAFII-230 TBP-binding||Bromodomain-like superfamily	ENSG00000147133
OGT	Tetratricopeptide repeat-containing domain||Tetratricopeptide-like helical domain superfamily||O-GlcNAc transferase, C-terminal||UDP-N-acetylglucosamine--peptide N-acetylglucosaminyltransferase 110kDa subunit||Tetratricopeptide repeat 1||Tetratricopeptide repeat	ENSG00000147162
CXorf57	-||Nucleic acid-binding, OB-fold	ENSG00000147231
RBMX	Nucleotide-binding alpha-beta plait domain superfamily||RBM1CTR||-||RNA recognition motif domain||RNA-binding domain superfamily||RNA recognition motif domain, eukaryote	ENSG00000147274
MFHAS1	Leucine-rich repeat, typical subtype||Leucine-rich repeat||Roc domain||Leucine-rich repeat domain superfamily||P-loop containing nucleoside triphosphate hydrolase	ENSG00000147324
FBXO25	F-box-like domain superfamily||-	ENSG00000147364
ATP6V1B2	V-type ATP synthase regulatory subunit B/beta||-||P-loop containing nucleoside triphosphate hydrolase||ATPase, alpha/beta subunit, nucleotide-binding domain, active site||ATPase, F1/V1/A1 complex, alpha/beta subunit, nucleotide-binding domain||ATPase, F1/V1/A1 complex, alpha/beta subunit, N-terminal domain||ATPase, V1 complex, subunit B	ENSG00000147416
CCDC25	-||Domain of unknown function DUF814	ENSG00000147419
CHMP7	-||Snf7 family	ENSG00000147457
DOCK5	Armadillo-type fold||Dedicator of cytokinesis, N-terminal domain||DHR-1 domain||SH3-like domain superfamily||Dedicator of cytokinesis, C-terminal||Dedicator of cytokinesis||C2 domain superfamily||SH3 domain||-||DHR-2 domain	ENSG00000147459
PXDNL	Immunoglobulin-like domain||Immunoglobulin I-set||Immunoglobulin-like domain superfamily||Haem peroxidase||Immunoglobulin-like fold||VWFC domain||Immunoglobulin subtype 2||Immunoglobulin subtype||Leucine-rich repeat||Peroxidasin, peroxidase domain||Cysteine-rich flanking region, C-terminal||Haem peroxidase, animal type||-||Peroxidasin-like protein||Leucine-rich repeat, typical subtype||Haem perox…	ENSG00000147485
TACC1	Transforming acidic coiled-coil-containing protein, C-terminal||-	ENSG00000147526
NSD3	Zinc finger, FYVE/PHD-type||PWWP domain||Zinc finger, PHD-type, conserved site||AWS domain||Zinc finger, RING/FYVE/PHD-type||-||Zinc finger, PHD-finger||Zinc finger, PHD-type||Post-SET domain||SET domain	ENSG00000147548
MTDH	-||Protein LYRIC	ENSG00000147649
MAL2	Protein MAL2||Myelin and lymphocyte (MAL) protein||Marvel domain	ENSG00000147676
EIF3H	-||MPN domain||Eukaryotic translation initiation factor 3 subunit H||JAB1/MPN/MOV34 metalloenzyme domain	ENSG00000147677
UTP23	-||rRNA-processing protein Fcf1/Utp23||PIN-like domain superfamily	ENSG00000147679
NFIB	CTF transcription factor/nuclear factor 1||MAD homology 1, Dwarfin-type||CTF transcription factor/nuclear factor 1, N-terminal||CTF transcription factor/nuclear factor 1, DNA-binding domain||CTF transcription factor/nuclear factor 1, conserved site	ENSG00000147862
HAUS6	HAUS augmin-like complex subunit 6, N-terminal||HAUS augmin-like complex subunit 6	ENSG00000147874
CEP78	-||Centrosomal protein of 78kDa||Leucine-rich repeat domain superfamily||Leucine-rich repeat	ENSG00000148019
AUH	Enoyl-CoA hydratase/isomerase, conserved site||Enoyl-CoA hydratase, C-terminal||Enoyl-CoA hydratase/isomerase||ClpP/crotonase-like domain superfamily	ENSG00000148090
MFSD14B	Tetracycline resistance protein TetA/multidrug resistance protein MdtG||MFS transporter superfamily||Sugar transporter, conserved site||Major facilitator superfamily||Major facilitator superfamily domain	ENSG00000148110
ZNF462	-||Zinc finger C2H2-type||Zinc finger C2H2 superfamily	ENSG00000148143
UGCG	Nucleotide-diphospho-sugar transferases||Ceramide glucosyltransferase	ENSG00000148154
SNX30	Sorting nexin-30||BAR domain||Phox homologous domain||AH/BAR domain superfamily||Sorting nexin-like||PX domain superfamily	ENSG00000148158
STOM	Band 7 domain||Stomatin family||Band 7/SPFH domain superfamily||Band 7/stomatin-like, conserved site||Erythrocyte band 7 integral membrane protein (Stomatin)	ENSG00000148175
GPR107	-||Lung seven transmembrane receptor-like	ENSG00000148358
SEC16A	COPII coat assembly protein, Sec16||-||Sec16, central conserved domain||Ancestral coatomer element 1, Sec16/Sec31	ENSG00000148396
RSU1	Leucine-rich repeat, typical subtype||Leucine-rich repeat||Leucine rich repeat 4||Leucine-rich repeat domain superfamily	ENSG00000148484
POLR3A	-||RNA polymerase Rpb1, funnel domain superfamily||RNA polymerase Rpb1, domain 1||DNA-directed RNA polymerase III subunit RPC1, C-terminal||DNA-directed RNA polymerase III subunit RPC1, N-terminal||RNA polymerase Rpb1, domain 4||RNA polymerase Rpb1, domain 3||RNA polymerase Rpb1, domain 5||RNA polymerase, alpha subunit||RNA polymerase, N-terminal	ENSG00000148606
HERC4	HECT domain||-||Regulator of chromosome condensation 1/beta-lactamase-inhibitor protein II||HECT, E3 ligase catalytic domain||Regulator of chromosome condensation, RCC1	ENSG00000148634
GLUD1	Glutamate/phenylalanine/leucine/valine dehydrogenase||NAD(P) binding domain of glutamate dehydrogenase||Leu/Phe/Val dehydrogenases active site||Glutamate/phenylalanine/leucine/valine dehydrogenase, C-terminal||Glutamate/phenylalanine/leucine/valine dehydrogenase, dimerisation domain||NAD(P)-binding domain superfamily	ENSG00000148672
ADD3	Class II aldolase/adducin N-terminal||Gamma-adducin||Class II aldolase/adducin N-terminal domain superfamily	ENSG00000148700
EIF4EBP2	Eukaryotic translation initiation factor 4E binding	ENSG00000148730
MKI67	Protein phosphatase 1 binding domain||Forkhead-associated (FHA) domain||KI67R||SMAD/FHA domain superfamily	ENSG00000148773
TAF5	WD40 repeat||WD40-repeat-containing domain||WD40-repeat-containing domain superfamily||LIS1 homology motif||TFIID subunit TAF5, NTD2 domain superfamily||Transcription initiation factor TFIID subunit 5||WD40/YVTN repeat-like-containing domain superfamily||TFIID subunit TAF5, NTD2 domain||G-protein beta WD-40 repeat||WD40 repeat, conserved site	ENSG00000148835
CNNM2	CNNM, transmembrane domain||CBS domain||Cyclic nucleotide-binding-like	ENSG00000148842
PDCD11	-||HAT (Half-A-TPR) repeat||Tetratricopeptide repeat-containing domain||S1 domain||Nucleic acid-binding, OB-fold||Suppressor of forked||RNA-binding domain, S1||Tetratricopeptide-like helical domain superfamily	ENSG00000148843
LIN7C	PDZ domain||L27 domain, C-terminal||L27 domain superfamily||PDZ superfamily||L27 domain||Protein lin-7	ENSG00000148943
HSD17B12	Short-chain dehydrogenase/reductase, conserved site||-||NAD(P)-binding domain superfamily||Short-chain dehydrogenase/reductase SDR	ENSG00000149084
EIF3M	-||Eukaryotic translation initiation factor 3 subunit M||Winged helix DNA-binding domain superfamily||Armadillo-type fold||Proteasome component (PCI) domain	ENSG00000149100
SSRP1	High mobility group box domain||Domain of unknown function DUF1747||SSRP1 domain superfamily||SSRP1 domain||PH-like domain superfamily||High mobility group box domain superfamily||Structure-specific recognition protein||FACT complex subunit POB3-like, N-terminal PH domain	ENSG00000149136
PTPRJ	Fibronectin type III||-||Immunoglobulin-like fold||PTP type protein phosphatase||Tyrosine specific protein phosphatases domain||Protein-tyrosine phosphatase, active site||Protein-tyrosine phosphatase-like||Protein-tyrosine phosphatase, catalytic||Fibronectin type III superfamily	ENSG00000149177
CELF1	-||CELF1/2, RNA recognition motif 3||RNA recognition motif domain||CELF1/2, RNA recognition motif 1||Nucleotide-binding alpha-beta plait domain superfamily||Paraneoplastic encephalomyelitis antigen||CELF1/2, RNA recognition motif 2||RNA-binding domain superfamily	ENSG00000149187
SESN3	AhpD-like||Sestrin	ENSG00000149212
ENDOD1	Extracellular Endonuclease, subunit A||Endonuclease domain-containing 1 protein||DNA/RNA non-specific endonuclease	ENSG00000149218
RPS3	Ribosomal protein S3, C-terminal||K homology domain-like, alpha/beta||K homology domain superfamily, prokaryotic type||Ribosomal protein S3, C-terminal domain superfamily||-||K Homology domain, type 2||Ribosomal protein S3, eukaryotic/archaeal||Ribosomal protein S3, conserved site	ENSG00000149273
AASDHPPT	4'-phosphopantetheinyl transferase domain superfamily||-||4'-phosphopantetheinyl transferase domain||Phosphopantetheine-protein transferase domain	ENSG00000149313
SLX4IP	Protein SLX4IP||-	ENSG00000149346
HYOU1	Heat shock protein 70 family||Heat shock protein 70, conserved site||Heat shock protein 70kD, C-terminal domain superfamily||Heat shock protein 70kD, peptide-binding domain superfamily||-	ENSG00000149428
KAT14	Cysteine-rich protein 2-binding protein||Acyl-CoA N-acyltransferase||GNAT domain||-	ENSG00000149474
MTA2	ELM2 domain||Bromo adjacent homology (BAH) domain||Zinc finger, GATA-type||Metastasis-associated protein MTA1, R1 domain||SANT/Myb domain||Homeobox-like domain superfamily||SANT domain||Metastasis-associated protein MTA2	ENSG00000149480
CHEK1	Checkpoint kinase 1, catalytic domain||Serine/threonine-protein kinase, active site||-||Protein kinase domain||Protein kinase-like domain superfamily||Protein kinase, ATP binding site	ENSG00000149554
LSM14B	DFDF domain||FFD box||Lsm14-like, N-terminal||FDF domain||TFG box||LSM domain superfamily	ENSG00000149657
YTHDF1	YTH domain||-	ENSG00000149658
ITGB1	Integrin beta tail domain superfamily||Integrin beta-1 subunit||Integrin beta subunit, cytoplasmic domain||von Willebrand factor A-like domain superfamily||Integrin beta subunit, tail||Integrin beta subunit||EGF-like domain, extracellular||PSI domain||Integrin beta subunit, VWA domain||Integrin beta N-terminal||-||Integrin domain superfamily	ENSG00000150093
ARID5B	AT-rich interactive domain-containing protein 5B||ARID DNA-binding domain superfamily||ARID DNA-binding domain	ENSG00000150347
SAP18	Sin3 associated polypeptide p18||Histone deacetylase complex, SAP18 subunit	ENSG00000150459
CCT5	Chaperonin Cpn60/TCP-1 family||Chaperonin TCP-1, conserved site||T-complex protein 1, epsilon subunit||Chaperone tailless complex polypeptide 1 (TCP-1)||-||GroEL-like apical domain superfamily||GroEL-like equatorial domain superfamily||TCP-1-like chaperonin intermediate domain superfamily	ENSG00000150753
DOCK1	DHR-2 domain||C2 domain superfamily||Dedicator of cytokinesis||SH3 domain||Dedicator of cytokinesis protein 1||SH3-like domain superfamily||Dedicator of cytokinesis, C-terminal||DHR-1 domain||Dedicator of cytokinesis, N-terminal domain||Armadillo-type fold	ENSG00000150760
DLAT	Chloramphenicol acetyltransferase-like domain superfamily||-||Dihydrolipoyllysine-residue acetyltransferase component of pyruvate dehydrogenase complex||Peripheral subunit-binding domain||2-oxoacid dehydrogenase acyltransferase, catalytic domain||2-oxo acid dehydrogenase, lipoyl-binding site||E3-binding domain superfamily||Single hybrid motif||Biotin/lipoyl attachment	ENSG00000150768
NKAPD1	-	ENSG00000150776
CRIM1	Growth factor receptor cysteine-rich domain superfamily||Insulin-like growth factor-binding protein, IGFBP||Antistasin-like domain||Hirudin/antistatin||VWFC domain	ENSG00000150938
SLC7A11	Amino acid/polyamine transporter I||-||L-type amino acid transporter	ENSG00000151012
THRB	Zinc finger, NHR/GATA-type||-||Thyroid hormone receptor||Nuclear hormone receptor||Nuclear hormone receptor, ligand-binding domain||Nuclear hormone receptor-like domain superfamily||Zinc finger, nuclear hormone receptor-type	ENSG00000151090
UEVLD	-||L-lactate/malate dehydrogenase||Lactate/malate dehydrogenase, C-terminal||Lactate dehydrogenase/glycoside hydrolase, family 4, C-terminal||NAD(P)-binding domain superfamily||Lactate/malate dehydrogenase, N-terminal||Ubiquitin E2 variant, N-terminal||Ubiquitin-conjugating enzyme/RWD-like	ENSG00000151116
DLG5	PDZ superfamily||P-loop containing nucleoside triphosphate hydrolase||Death-like domain superfamily||Domain of unknown function DUF622||Disks large homologue 5, SH3 domain||Guanylate kinase-like domain||Guanylate kinase/L-type calcium channel beta subunit||SH3 domain||PDZ domain||-||SH3-like domain superfamily||CARD domain	ENSG00000151208
GXYLT1	Glycosyl transferase, family 8||Nucleotide-diphospho-sugar transferases	ENSG00000151233
CSNK1G3	Serine/threonine-protein kinase, active site||Protein kinase domain||Protein kinase, ATP binding site||Casein kinase 1 gamma C-terminal||Protein kinase-like domain superfamily	ENSG00000151292
SRFBP1	Bud22 domain||Bud22/Serum response factor-binding protein 1	ENSG00000151304
EXT2	-||Exostosin-like||Exostosin , C-terminal||Exostosin-2||Nucleotide-diphospho-sugar transferases	ENSG00000151348
NUBPL	Mrp/NBP35 ATP-binding protein||-||P-loop containing nucleoside triphosphate hydrolase||Flagellum site-determining protein YlxH/ Fe-S cluster assembling factor NBP35||Mrp, conserved site	ENSG00000151413
NEK7	Protein kinase domain||Serine-threonine/tyrosine-protein kinase, catalytic domain||Protein kinase-like domain superfamily||Protein kinase, ATP binding site||Serine/threonine-protein kinase, active site||-	ENSG00000151414
FER	Tyrosine-protein kinase Fer||Fes/Fps/Fer, SH2 domain||SH2 domain||Tyrosine-protein kinase, Fes/Fps type||Protein kinase, ATP binding site||FCH domain||Tyrosine-protein kinase, active site||Tyrosine-protein kinase, catalytic domain||F-BAR domain||Tyrosine-protein kinase Fer, F-BAR domain||Protein kinase-like domain superfamily||AH/BAR domain superfamily||-||SH2 domain superfamily||Serine-threonine…	ENSG00000151422
ANKRD50	Ankyrin repeat-containing domain||Ankyrin repeat||Ankyrin repeat-containing domain superfamily	ENSG00000151458
UPF2	Up-frameshift suppressor 2||MIF4G-like, type 3||MIF4G-like domain superfamily||Armadillo-type fold	ENSG00000151461
CDC123	Cell division cycle protein 123	ENSG00000151465
FAM160B1	-||Retinoic acid induced 16-like protein	ENSG00000151553
ANO4	Anoctamin-4||Anoctamin, dimerisation domain||-||Anoctamin	ENSG00000151572
QTRT2	Queuine tRNA-ribosyltransferase-like||-||tRNA-guanine(15) transglycosylase-like||Queuine tRNA-ribosyltransferase accessory subunit QTRTD1	ENSG00000151576
ZNF827	Zinc finger C2H2-type||Zinc finger C2H2 superfamily	ENSG00000151612
EDNRA	-||Endothelin receptor A||Endothelin receptor family||G protein-coupled receptor, rhodopsin-like||GPCR, rhodopsin-like, 7TM	ENSG00000151617
AKR1C2	NADP-dependent oxidoreductase domain superfamily||NADP-dependent oxidoreductase domain||Aldo/keto reductase||Aldo/keto reductase, conserved site	ENSG00000151632
MFSD6	MFS transporter superfamily||Major facilitator superfamily associated domain||-||Major facilitator superfamily domain	ENSG00000151690
ASAP2	ARFGAP/RecO-like zinc finger||ArfGAP domain superfamily||AH/BAR domain superfamily||Arf GTPase activating protein||Ankyrin repeat||Ankyrin repeat-containing domain||PH-like domain superfamily||ASAP2, SH3 domain||SH3 domain||ASAP, PH domain||Pleckstrin homology domain||Ankyrin repeat-containing domain superfamily||SH3-like domain superfamily	ENSG00000151693
ADAM17	-||ADAM10/ADAM17 catalytic domain||Peptidase M12B, propeptide||Peptidase M12B, ADAM/reprolysin||ADAM17, membrane-proximal domain||Metallopeptidase, catalytic domain superfamily||Disintegrin domain superfamily||Disintegrin domain	ENSG00000151694
WWC2	WW domain superfamily||C2 domain superfamily||WWC, C2 domain||-||WW domain	ENSG00000151718
ACSL1	AMP-binding, conserved site||-||AMP-dependent synthetase/ligase||AMP-binding enzyme, C-terminal domain||AMP-binding	ENSG00000151726
SAV1	Scaffold protein salvador||SARAH domain||WW domain||-||WW domain superfamily	ENSG00000151748
GUF1	Translation protein, beta-barrel domain superfamily||EF-G domain III/V-like||Transcription factor, GTP-binding domain||-||LepA, C-terminal domain superfamily||Elongation factor EFG, domain V-like||Tr-type G domain, conserved site||Elongation factor 4, domain IV||Small GTP-binding protein domain||GTP-binding protein LepA, C-terminal||Translation elongation factor EFTu-like, domain 2||Elongation fa…	ENSG00000151806
SACS	HEPN domain||Histidine kinase/HSP90-like ATPase superfamily||Chaperone J-domain superfamily||Ubiquitin-like domain superfamily||Ubiquitin domain||DnaJ domain	ENSG00000151835
PABPC3	Nucleotide-binding alpha-beta plait domain superfamily||PABC (PABP) domain||Polyadenylate binding protein, human types 1, 2, 3, 4||RNA recognition motif domain||RNA-binding domain superfamily||RNA recognition motif domain, eukaryote||Polyadenylate-binding protein/Hyperplastic disc protein	ENSG00000151846
CACUL1	Cullin, N-terminal||-||Cullin repeat-like-containing domain superfamily	ENSG00000151893
DST	CH domain superfamily||Plakin repeat superfamily||EF-hand domain||Calponin homology domain||Actinin-type actin-binding domain, conserved site||EF-hand domain pair||SH3 domain||GAR domain superfamily||-||Plectin||Plectin repeat||Spectrin/alpha-actinin||GAR domain||EF-Hand 1, calcium-binding site||Spectrin repeat	ENSG00000151914
TIAL1	RNA-binding domain superfamily||TIAR, RNA recognition motif 1||Nucleotide-binding alpha-beta plait domain superfamily||TIAR, RNA recognition motif 3||TIAR, RNA recognition motif 2||RNA recognition motif domain, eukaryote||RNA recognition motif domain||-	ENSG00000151923
AP1S3	Longin-like domain superfamily||Clathrin adaptor complex, small chain||AP complex, mu/sigma subunit||-||Adaptor protein complex, sigma subunit	ENSG00000152056
FAM168B	FAM168A/MANI	ENSG00000152102
PTPN14	FERM conserved site||Protein-tyrosine phosphatase, non-receptor type-14, -21||Ubiquitin-like domain superfamily||FERM, C-terminal PH-like domain||FERM, N-terminal||Protein-tyrosine phosphatase, active site||Protein-tyrosine phosphatase-like||PH-like domain superfamily||FERM superfamily, second domain||PTP type protein phosphatase||FERM domain||Tyrosine specific protein phosphatases domain||FERM c…	ENSG00000152104
MGAT5	Glycosyltransferase family 18||Domain of unknown function DUF4525	ENSG00000152127
ATP5F1A	ATP synthase, F1 complex, alpha subunit||ATPase, F1/V1/A1 complex, alpha/beta subunit, N-terminal domain||ATP synthase, alpha subunit, C-terminal||ATPase, alpha/beta subunit, nucleotide-binding domain, active site||-||ATP synthase, alpha subunit, C-terminal domain superfamily||ATP synthase, F1 complex, alpha subunit nucleotide-binding domain||ATPase, F1/V1/A1 complex, alpha/beta subunit, nucleoti…	ENSG00000152234
PDK1	Histidine kinase domain||-||Histidine kinase/HSP90-like ATPase||Alpha-ketoacid/pyruvate dehydrogenase kinase, N-terminal domain superfamily||Histidine kinase/HSP90-like ATPase superfamily||Branched-chain alpha-ketoacid dehydrogenase kinase/Pyruvate dehydrogenase kinase, N-terminal||PDK/BCKDK protein kinase	ENSG00000152256
TGOLN2	Trans-Golgi network integral membrane protein TGN38	ENSG00000152291
UHMK1	Protein kinase domain||Serine/threonine-protein kinase Kist||RNA-binding domain superfamily||Protein kinase-like domain superfamily||UHMK1, RNA recognition motif||RNA recognition motif domain||Nucleotide-binding alpha-beta plait domain superfamily	ENSG00000152332
GUCY1A2	H-NOX domain superfamily||Haem NO binding associated||NO signalling/Golgi transport ligand-binding domain superfamily||Heme NO-binding||Nucleotide cyclase||Adenylyl cyclase class-4/guanylyl cyclase, conserved site||Adenylyl cyclase class-3/4/guanylyl cyclase	ENSG00000152402
HOMER1	-||Testis-specific protein TEX28/transmembrane and coiled-coil domains protein||WH1/EVH1 domain||PH-like domain superfamily	ENSG00000152413
CCDC50	Coiled-coil domain-containing protein 50, N-terminal||Coiled-coil domain-containing protein 50	ENSG00000152492
PAN3	Protein kinase-like domain superfamily||Protein kinase domain||PAN2-PAN3 deadenylation complex subunit PAN3||Zinc finger, CCCH-type superfamily||Zinc finger, CCCH-type	ENSG00000152520
TMEM123	-||CD164-related protein	ENSG00000152558
MBNL1	-||Zinc finger, CCCH-type	ENSG00000152601
NADK2	Inorganic polyphosphate/ATP-NAD kinase, N-terminal||ATP-NAD kinase, PpnK-type, C-terminal||NAD kinase 2, mitochondrial||NAD kinase/diacylglycerol kinase-like domain superfamily||NAD kinase||-	ENSG00000152620
GJA1	Connexin, C-terminal||Connexin, N-terminal||Connexin, N-terminal domain superfamily||Connexin||Gap junction protein, cysteine-rich domain||Connexin, conserved site||Gap junction alpha-1 protein (Cx43), alpha helix domain superfamily||Gap junction alpha-1 protein (Cx43)||Gap junction alpha-1 protein (Cx43), C-terminal	ENSG00000152661
SLC30A6	Cation efflux protein||Cation efflux transmembrane domain superfamily||-	ENSG00000152683
SAR1B	Small GTP-binding protein domain||Small GTPase superfamily, SAR1-type||-||Small GTPase superfamily, ARF/SAR type||P-loop containing nucleoside triphosphate hydrolase	ENSG00000152700
GPR180	Intimal thickness related receptor, IRP	ENSG00000152749
IFIT5	Tetratricopeptide-like helical domain superfamily||Tetratricopeptide repeat-containing domain||Interferon-induced protein with tetratricopeptide repeat 5||Tetratricopeptide repeat||Tetratricopeptide repeat 2	ENSG00000152778
PANK1	Type II pantothenate kinase	ENSG00000152782
HNRNPDL	-||Nucleotide-binding alpha-beta plait domain superfamily||RNA recognition motif domain||RNA-binding domain superfamily||hnRNP DL, RNA recognition motif 1	ENSG00000152795
PTPRK	Immunoglobulin-like domain||Tyrosine specific protein phosphatases domain||Immunoglobulin-like domain superfamily||Immunoglobulin I-set||Immunoglobulin-like fold||-||Fibronectin type III||Immunoglobulin subtype||PTP type protein phosphatase||Protein-tyrosine phosphatase, catalytic||Fibronectin type III superfamily||Protein-tyrosine phosphatase-like||Protein-tyrosine phosphatase, active site||MAM …	ENSG00000152894
RAD17	-||P-loop containing nucleoside triphosphate hydrolase||Checkpoint protein Rad17/Rad24, fungi/metazoa||Checkpoint protein Rad17/Rad24	ENSG00000152942
PLOD2	Procollagen-lysine 5-dioxygenase||Prolyl 4-hydroxylase, alpha subunit||Nucleotide-diphospho-sugar transferases||Oxoglutarate/iron-dependent dioxygenase||-	ENSG00000152952
ADGRA3	Immunoglobulin subtype||Cysteine-rich flanking region, C-terminal||-||Immunoglobulin-like fold||Immunoglobulin I-set||GPCR, family 2, extracellular hormone receptor domain||Immunoglobulin-like domain superfamily||Immunoglobulin-like domain||GPCR, family 2, secretin-like||GPS motif||Leucine-rich repeat domain superfamily||Leucine-rich repeat, typical subtype||GPCR family 2, extracellular hormone r…	ENSG00000152990
SRP19	-||Signal recognition particle, subunit SRP19-like superfamily||Signal recognition particle, SRP19 subunit	ENSG00000153037
CDYL	Chromo domain||Chromo domain, conserved site||Chromo domain subgroup||Chromo-like domain superfamily||Enoyl-CoA hydratase/isomerase||Enoyl-CoA hydratase, C-terminal||Chromo/chromo shadow domain||ClpP/crotonase-like domain superfamily	ENSG00000153046
BCL2L11	Apoptosis, Bim N-terminal||Bcl-x interacting, BH3 domain||Bcl-2-like protein 11||-	ENSG00000153094
ANAPC1	-||Anaphase-promoting complex subunit 1	ENSG00000153107
CAST	Calpastatin||-||Proteinase inhibitor I27, calpastatin	ENSG00000153113
SMARCA5	ISWI, HAND domain superfamily||Homeobox-like domain superfamily||SANT/Myb domain||ISWI, HAND domain||SANT domain||P-loop containing nucleoside triphosphate hydrolase||DBINO domain||SLIDE domain||Helicase superfamily 1/2, ATP-binding domain||Helicase, C-terminal||ISWI family||SNF2-like, N-terminal domain superfamily||SNF2-related, N-terminal domain	ENSG00000153147
RASSF3	Ras-associating (RA) domain||SARAH domain||-||C-terminal RASSF family||Ras association domain-containing protein 3||Ubiquitin-like domain superfamily	ENSG00000153179
HNRNPU	P-loop containing nucleoside triphosphate hydrolase||Concanavalin A-like lectin/glucanase domain superfamily||SAP domain superfamily||Heterogeneous nuclear ribonucleoprotein U, SPRY domain||-||Heterogeneous nuclear ribonucleoprotein U||B30.2/SPRY domain||SAP domain||SPRY domain	ENSG00000153187
RANBP2	Tetratricopeptide repeat||Cyclophilin-type peptidyl-prolyl cis-trans isomerase, conserved site||Cyclophilin-like domain superfamily||Tetratricopeptide-like helical domain superfamily||Zinc finger, RanBP2-type superfamily||PH-like domain superfamily||Nup358/RanBP2 E3 ligase domain||Ran binding domain||Cyclophilin-type peptidyl-prolyl cis-trans isomerase domain||-||Tetratricopeptide repeat-containi…	ENSG00000153201
AHCTF1	-||Quinoprotein alcohol dehydrogenase-like superfamily||ELYS-like domain||ELYS, beta-propeller domain	ENSG00000153207
TMEM87B	-||Lung seven transmembrane receptor-like	ENSG00000153214
RBMS1	RNA recognition motif domain||RNA-binding domain superfamily||MSSP-1, RNA recognition motif 1||Nucleotide-binding alpha-beta plait domain superfamily||Paraneoplastic encephalomyelitis antigen	ENSG00000153250
ASAP1	Arf GTPase activating protein||AH/BAR domain superfamily||Ankyrin repeat||Ankyrin repeat-containing domain||ASAP1, SH3 domain||ASAP1, BAR domain||PH-like domain superfamily||ARFGAP/RecO-like zinc finger||ArfGAP domain superfamily||ASAP, PH domain||Ankyrin repeat-containing domain superfamily||SH3-like domain superfamily||Pleckstrin homology domain||SH3 domain||-	ENSG00000153317
TRAPPC8	-||Tetratricopeptide-like helical domain superfamily||TRAPP III complex, Trs85	ENSG00000153339
LPCAT1	EF-hand domain pair||Phospholipid/glycerol acyltransferase||-||EF-hand domain	ENSG00000153395
UBP1	Sterile alpha motif/pointed domain superfamily||-||Upstream-binding protein 1, SAM domain||CP2 transcription factor	ENSG00000153560
RMND5A	CTLH/CRA C-terminal to LisH motif domain||CRA domain||Protein RMD5 homologue A, degenerated RING finger||CTLH, C-terminal LisH motif||LIS1 homology motif	ENSG00000153561
RPIA	Ribose-5-phosphate isomerase, type A, subgroup||NagB/RpiA transferase-like||Ribose 5-phosphate isomerase, type A	ENSG00000153574
CMIP	-||Leucine-rich repeat domain superfamily	ENSG00000153815
TRIP12	WWE domain, subgroup||HECT domain||Armadillo-like helical||-||WWE domain||WWE domain superfamily||Armadillo-type fold||HECT, E3 ligase catalytic domain	ENSG00000153827
KCTD15	Potassium channel tetramerisation-type BTB domain||-||SKP1/BTB/POZ domain superfamily||BTB/POZ domain	ENSG00000153885
SREK1	Splicing regulatory glutamine/lysine-rich protein 1||RNA-binding domain superfamily||RNA recognition motif domain||Nucleotide-binding alpha-beta plait domain superfamily||SREK1, RNA recognition motif 2||-	ENSG00000153914
CHD1	Chromo/chromo shadow domain||Domain of unknown function DUF4208||P-loop containing nucleoside triphosphate hydrolase||Chromo domain||Helicase superfamily 1/2, ATP-binding domain||Chromo domain, conserved site||SNF2-like, N-terminal domain superfamily||-||SNF2-related, N-terminal domain||Chromo-like domain superfamily||Helicase, C-terminal	ENSG00000153922
DGKE	Diacylglycerol kinase, catalytic domain||Protein kinase C-like, phorbol ester/diacylglycerol-binding domain||Diacylglycerol kinase, accessory domain||Diacylglycerol kinase||Inorganic polyphosphate/ATP-NAD kinase, N-terminal||NAD kinase/diacylglycerol kinase-like domain superfamily	ENSG00000153933
HS2ST1	P-loop containing nucleoside triphosphate hydrolase||Sulfotransferase||Heparan sulphate 2-O-sulfotransferase	ENSG00000153936
ZUP1	Peptidase C78, ubiquitin fold modifier-specific peptidase 1/ 2||Zinc finger C2H2-type	ENSG00000153975
NUS1	Dehydrodolichyl diphosphate synthase complex subunit Nus1||Decaprenyl diphosphate synthase-like||Decaprenyl diphosphate synthase-like superfamily	ENSG00000153989
PPP2R5E	Armadillo-like helical||Armadillo-type fold||Protein phosphatase 2A, regulatory B subunit, B56	ENSG00000154001
OTULIN	-||FAM105||Ubiquitin thioesterase otulin	ENSG00000154124
UBASH3B	UBASH3B, SH3 domain||UBA-like superfamily||SH3-like domain superfamily||Histidine phosphatase superfamily, clade-1||Histidine phosphatase superfamily||SH3 domain||Ubiquitin-associated domain	ENSG00000154127
CDH12	Cadherin conserved site||Cadherin||Cadherin, cytoplasmic domain||Catenin binding domain superfamily||Cadherin-like	ENSG00000154162
TOMM70	Tetratricopeptide repeat 1||Tetratricopeptide repeat||Tetratricopeptide repeat-containing domain||Tetratricopeptide-like helical domain superfamily	ENSG00000154174
[truncated: 1,626 more rows]

## Sheet: TSN Group
DPM1	Nucleotide-diphospho-sugar transferases||Glycosyltransferase 2-like	ENSG00000000419
CFH	Sushi/SCR/CCP domain||Sushi/SCR/CCP superfamily	ENSG00000000971
FUCA2	Alpha-L-fucosidase, C-terminal||Alpha-L-fucosidase, metazoa-type||Glycoside hydrolase, family 29, conserved site||Glycosyl hydrolase, all-beta||Glycoside hydrolase, family 29||Glycoside hydrolase superfamily	ENSG00000001036
GCLC	Glutamate-cysteine ligase catalytic subunit||-||Glutamine synthetase/guanido kinase, catalytic domain	ENSG00000001084
NFYA	Nuclear transcription factor Y subunit A||CCAAT-binding factor, conserved site	ENSG00000001167
ANKIB1	E3 ubiquitin ligase RBR family||Ankyrin repeat-containing domain superfamily||Zinc finger, RING-type||Zinc finger, RING/FYVE/PHD-type||Ubiquitin interacting motif||-||Ankyrin repeat-containing domain||Ankyrin repeat||IBR domain	ENSG00000001629
CYP51A1	Cytochrome P450, conserved site||Cytochrome P450||Cytochrome P450 superfamily||Cytochrome P450, E-class, group IV	ENSG00000001630
KRIT1	PH-like domain superfamily||Band 4.1 domain||Ankyrin repeat-containing domain||FERM superfamily, second domain||FERM/acyl-CoA-binding protein superfamily||Ankyrin repeat||FERM central domain||Ankyrin repeat-containing domain superfamily||KRIT, N-terminal NPxY motif-rich region||FERM domain||-	ENSG00000001631
LAP3	Peptidase M17, leucine aminopeptidase/peptidase B||Peptidase M17, leucyl aminopeptidase, N-terminal||Peptidase M17, leucyl aminopeptidase, C-terminal||Peptidase M17, leucine aminopeptidase||-	ENSG00000002549
ALS2	-||Dbl homology (DH) domain||Regulator of chromosome condensation, RCC1||MORN motif||Regulator of chromosome condensation 1/beta-lactamase-inhibitor protein II||VPS9 domain||PH-like domain superfamily||VPS9 domain superfamily||Dbl homology (DH) domain superfamily	ENSG00000003393
FKBP4	Tetratricopeptide repeat-containing domain||FKBP-type peptidyl-prolyl cis-trans isomerase domain||-||Tetratricopeptide repeat 2||Tetratricopeptide-like helical domain superfamily||Peptidyl-prolyl cis-trans isomerase, FKBP-type||Tetratricopeptide repeat||Tetratricopeptide repeat 1||Peptidyl-prolyl cis-trans isomerase FKBP4	ENSG00000004478
KDM1A	FAD/NAD(P)-binding domain superfamily||Winged helix-like DNA-binding domain superfamily||Amine oxidase||SWIRM domain||Homeobox-like domain superfamily||Histone lysine-specific demethylase	ENSG00000004487
RECQL	ATP-dependent DNA helicase RecQ, zinc-binding domain||Helicase superfamily 1/2, ATP-binding domain||DNA helicase, ATP-dependent, RecQ type||Winged helix-like DNA-binding domain superfamily||-||Helicase, C-terminal||DEAD/DEAH box helicase domain||P-loop containing nucleoside triphosphate hydrolase	ENSG00000004700
VPS50	Protein of unknown function DUF2451, C-terminal||Vacuolar protein sorting-associated protein 54, N-terminal||-	ENSG00000004766
SLC25A13	Mitochondrial carrier protein||-||EF-hand domain||Mitochondrial substrate/solute carrier||Mitochondrial carrier domain superfamily||EF-hand domain pair	ENSG00000004864
CDC27	Tetratricopeptide repeat||Tetratricopeptide repeat 1||-||Tetratricopeptide-like helical domain superfamily||Tetratricopeptide repeat-containing domain	ENSG00000004897
UPF1	RNA helicase UPF1, UPF2-interacting domain||P-loop containing nucleoside triphosphate hydrolase||Helicase/UvrB, N-terminal	ENSG00000005007
SLC25A5	Mitochondrial carrier protein||Adenine nucleotide translocator 1||Mitochondrial substrate/solute carrier||Mitochondrial carrier domain superfamily	ENSG00000005022
DHX33	Domain of unknown function DUF1605||-||Helicase, C-terminal||Helicase superfamily 1/2, ATP-binding domain||DNA/RNA helicase, ATP-dependent, DEAH-box type, conserved site||P-loop containing nucleoside triphosphate hydrolase||Helicase-associated domain||DEAD/DEAH box helicase domain	ENSG00000005100
RPAP3	Tetratricopeptide repeat-containing domain||Tetratricopeptide-like helical domain superfamily||RNA-polymerase II-associated protein 3-like, C-terminal domain||Tetratricopeptide repeat 1||Tetratricopeptide repeat	ENSG00000005175
CREBBP	Coactivator CBP, KIX domain superfamily||Zinc finger, TAZ-type||CBP/p300-type histone acetyltransferase domain||Zinc finger, ZZ-type||Histone acetyltransferase Rtt109/CBP||Bromodomain-like superfamily||-||Coactivator CBP, KIX domain||CREB-binding protein/p300, atypical RING domain||Bromodomain||TAZ domain superfamily||Nuclear receptor coactivator, CREB-bp-like, interlocking domain superfamily||Zi…	ENSG00000005339
GCFC2	GC-rich sequence DNA-binding factor||GC-rich sequence DNA-binding factor-like domain||-	ENSG00000005436
KMT2E	Zinc finger, FYVE/PHD-type||Zinc finger, PHD-type, conserved site||Zinc finger, RING/FYVE/PHD-type||Zinc finger, PHD-finger||-||Zinc finger, PHD-type||Inactive histone-lysine N-methyltransferase 2E||SET domain	ENSG00000005483
IBTK	Ankyrin repeat||Regulator of chromosome condensation 1/beta-lactamase-inhibitor protein II||Ankyrin repeat-containing domain||BTB/POZ domain||SKP1/BTB/POZ domain superfamily||Ankyrin repeat-containing domain superfamily||Regulator of chromosome condensation, RCC1||-	ENSG00000005700
MYCBP2	Regulator of chromosome condensation, RCC1||PHR||-||PHR domain superfamily||Zinc finger, RING/FYVE/PHD-type||Zinc finger, RING-type||Galactose-binding-like domain superfamily||Immunoglobulin E-set||APC10/DOC domain||Regulator of chromosome condensation 1/beta-lactamase-inhibitor protein II||SH3-like domain, bacterial-type||Filamin/ABP280 repeat-like	ENSG00000005810
FBXL3	Leucine-rich repeat domain superfamily||F-box domain||F-box-like domain superfamily	ENSG00000005812
ZFX	Zinc finger C2H2 superfamily||Zinc finger C2H2-type||Transcriptional activator, Zfx / Zfy domain||-	ENSG00000005889
LAMP2	Lysosome-associated membrane glycoprotein||Lysosome-associated membrane glycoprotein, conserved site||-	ENSG00000005893
GDE1	Glycerophosphoryl diester phosphodiesterase||PLC-like phosphodiesterase, TIM beta/alpha-barrel domain superfamily||Glycerophosphodiester phosphodiesterase domain||-	ENSG00000006007
AP2B1	Clathrin adaptor, beta-adaptin, appendage, Ig-like subdomain||TBP domain superfamily||Clathrin adaptor, appendage, Ig-like subdomain superfamily||Armadillo-type fold||AP-1/2/4 complex subunit beta||Armadillo-like helical||-||AP complex subunit beta||Beta-adaptin appendage, C-terminal subdomain||Clathrin/coatomer adaptor, adaptin-like, N-terminal||Clathrin adaptor, alpha/beta/gamma-adaptin, append…	ENSG00000006125
MAP3K9	Serine/threonine-protein kinase, active site||MLK1-3, SH3 domain||Tyrosine-protein kinase, catalytic domain||Protein kinase-like domain superfamily||SH3 domain||Serine-threonine/tyrosine-protein kinase, catalytic domain||SH3-like domain superfamily||Protein kinase domain||Protein kinase, ATP binding site||Mitogen-activated protein (MAP) kinase kinase kinase, MLK1-4	ENSG00000006432
BAIAP2L1	IRTKS, SH3 domain||SH3-like domain superfamily||AH/BAR domain superfamily||IMD/I-BAR domain||I-BAR domain containing protein IRSp53/IRTKS/Pinkbar||SH3 domain||I-BAR domain containing protein IRTKS	ENSG00000006453
PHTF2	Transcription factor homeodomain, male germ-cell	ENSG00000006576
FARP2	FERM/acyl-CoA-binding protein superfamily||Ezrin/radixin/moesin-like||PH-like domain superfamily||Band 4.1 domain||FERM superfamily, second domain||Dbl homology (DH) domain superfamily||FERM, N-terminal||FERM central domain||Pleckstrin homology domain||Dbl homology (DH) domain||FERM conserved site||FERM domain||Ubiquitin-like domain superfamily||FERM adjacent (FA)||FERM, C-terminal PH-like domain	ENSG00000006607
GGCT	Gamma-glutamylcyclotransferase||Gamma-glutamyl cyclotransferase-like||-||Gamma-glutamyl cyclotransferase-like superfamily	ENSG00000006625
IFRD1	Interferon-related developmental regulator, C-terminal||-||Interferon-related developmental regulator, N-terminal||Armadillo-type fold	ENSG00000006652
VPS41	Vacuolar protein sorting-associated protein 41||-||WD40-repeat-containing domain superfamily||Zinc finger, RING-type||Clathrin, heavy chain/VPS, 7-fold repeat||WD40/YVTN repeat-like-containing domain superfamily||Tetratricopeptide-like helical domain superfamily	ENSG00000006715
ELAC2	Ribonuclease Z/Hydroxyacylglutathione hydrolase-like||-||Metallo-beta-lactamase||tRNase Z endonuclease	ENSG00000006744
SCIN	Gelsolin-like domain superfamily||Gelsolin-like domain||Adseverin||-||ADF-H/Gelsolin-like domain superfamily||Villin/Gelsolin	ENSG00000006747
ADIPOR2	AdipoR/Haemolysin-III-related	ENSG00000006831
PAFAH1B1	G-protein beta WD-40 repeat||WD40 repeat, conserved site||Dynein regulator LIS1||WD40/YVTN repeat-like-containing domain superfamily||LIS1, N-terminal||-||WD40-repeat-containing domain||WD40-repeat-containing domain superfamily||LIS1 homology motif||WD40 repeat	ENSG00000007168
KIAA0100	FMP27, N-terminal||-||FMP27, GFWDK domain||FMP27, C-terminal	ENSG00000007202
DNAJC11	DnaJ domain, conserved site||DnaJ-like protein C11, C-terminal||Chaperone J-domain superfamily||DnaJ domain	ENSG00000007923
MYLIP	FERM, N-terminal||FERM central domain||Ezrin/radixin/moesin-like||FERM/acyl-CoA-binding protein superfamily||FERM superfamily, second domain||Band 4.1 domain||PH-like domain superfamily||Zinc finger, RING/FYVE/PHD-type||Zinc finger, RING-type||FERM domain||FERM, C-terminal PH-like domain||Ubiquitin-like domain superfamily	ENSG00000007944
PSMB1	Proteasome subunit beta 1||Proteasome B-type subunit||Nucleophile aminohydrolases, N-terminal||Proteasome, subunit alpha/beta||Proteasome beta-type subunit, conserved site	ENSG00000008018
JARID2	JmjN domain||JmjC domain||Zinc finger, C5HC2-type||ARID DNA-binding domain||ARID DNA-binding domain superfamily	ENSG00000008083
CDKL5	Protein kinase, ATP binding site||Protein kinase-like domain superfamily||Protein kinase domain||-||Serine/threonine-protein kinase, active site	ENSG00000008086
CYTH3	PH-like domain superfamily||Sec7, C-terminal domain superfamily||Pleckstrin homology domain||Sec7 domain||Sec7 domain superfamily	ENSG00000008256
SYPL1	-||Marvel domain||Synaptophysin/synaptoporin	ENSG00000008282
SPAG9	RH1 domain||-||JNK/Rab-associated protein-1, N-terminal||WD40-repeat-containing domain superfamily||JNK-interacting protein, leucine zipper II||WD40/YVTN repeat-like-containing domain superfamily||RH2 domain	ENSG00000008294
MGST1	Membrane-associated, eicosanoid/glutathione metabolism (MAPEG) protein||Membrane associated eicosanoid/glutathione metabolism-like domain superfamily	ENSG00000008394
CRY1	Cryptochrome/DNA photolyase, FAD-binding domain||Cryptochrome/photolyase, N-terminal domain superfamily||DNA photolyase, N-terminal||Rossmann-like alpha/beta/alpha sandwich fold||Cryptochrome/DNA photolyase, FAD-binding domain-like superfamily||-	ENSG00000008405
HEATR5B	Armadillo-type fold||Armadillo-like helical||-	ENSG00000008869
SEC62	Translocation protein Sec62||-	ENSG00000008952
CSDE1	Cold-shock conserved site||Cold-shock protein, DNA-binding||SUZ-C domain||Cold shock domain||-||Nucleic acid-binding, OB-fold	ENSG00000009307
UBE3C	HECT domain||-||HECT, E3 ligase catalytic domain||IQ motif, EF-hand binding site	ENSG00000009335
REV3L	C4-type zinc-finger of DNA polymerase delta||Ribonuclease H-like superfamily||DNA-directed DNA polymerase, family B, conserved site||Ribonuclease H superfamily||DNA-directed DNA polymerase, family B, multifunctional domain||DNA polymerase zeta catalytic subunit||DNA-directed DNA polymerase, family B, exonuclease domain||-||DNA-directed DNA polymerase, family B||Domain of unknown function DUF4683|…	ENSG00000009413
BAZ1B	Bromodomain-like superfamily||WHIM1 domain||WSTF/Acf1/Cbp146||Bromodomain, conserved site||Zinc finger, RING-type||Zinc finger, RING/FYVE/PHD-type||WHIM2 domain||Zinc finger, PHD-type||Zinc finger, PHD-finger||Bromodomain||Zinc finger, PHD-type, conserved site||Tyrosine-protein kinase BAZ1B, bromodomain||Zinc finger, FYVE/PHD-type||DDT domain	ENSG00000009954
RANBP9	B30.2/SPRY domain||CRA domain||Ran binding protein 9/10, SPRY domain||SPRY domain||CTLH/CRA C-terminal to LisH motif domain||LIS1 homology motif||Concanavalin A-like lectin/glucanase domain superfamily||CTLH, C-terminal LisH motif	ENSG00000010017
METTL13	Methyltransferase type 11||S-adenosyl-L-methionine-dependent methyltransferase	ENSG00000010165
ZNF207	Zinc finger C2H2-type||-	ENSG00000010244
CD9	Tetraspanin, EC2 domain superfamily||Tetraspanin||Tetraspanin/Peripherin||Tetraspanin, conserved site	ENSG00000010278
NCAPD2	Armadillo-type fold||Condensin complex subunit 1, N-terminal||Condensin subunit 1||Condensin complex subunit 1, C-terminal||Armadillo-like helical||-||Condensin subunit 1/Condensin-2 complex subunit D3	ENSG00000010292
IDS	Alkaline-phosphatase-like, core domain superfamily||Alkaline phosphatase-like, alpha/beta/alpha||Iduronate-2-sulfatase||-||Sulfatase, N-terminal||Sulfatase, conserved site	ENSG00000010404
ZNF200	-||Zinc finger C2H2 superfamily||Zinc finger C2H2-type	ENSG00000010539
HIVEP2	Zinc finger C2H2-type||Zinc finger C2H2 superfamily	ENSG00000010818
NME1-NME2	Nucleoside diphosphate kinase||Nucleoside diphosphate kinase-like domain superfamily||Nucleoside diphosphate kinase, active site||Nucleoside diphosphate kinase-like domain	ENSG00000011052
BTBD7	BTB/Kelch-associated||-||SKP1/BTB/POZ domain superfamily||BTB/POZ domain	ENSG00000011114
MBTD1	Mbt repeat||FCS-type zinc finger superfamily||Zinc finger, FCS-type||-	ENSG00000011258
UTP18	-||WD40-repeat-containing domain||WD40-repeat-containing domain superfamily||WD40 repeat||WD40 repeat, conserved site||WD40/YVTN repeat-like-containing domain superfamily	ENSG00000011260
TTC19	-||Tetratricopeptide repeat||Tetratricopeptide repeat-containing domain||Tetratricopeptide-like helical domain superfamily	ENSG00000011295
LARS2	Leucine-tRNA ligase||Methionyl/Valyl/Leucyl/Isoleucyl-tRNA synthetase, anticodon-binding||Rossmann-like alpha/beta/alpha sandwich fold||-||Valyl/Leucyl/Isoleucyl-tRNA synthetase, editing domain||Aminoacyl-tRNA synthetase, class I, conserved site||Aminoacyl-tRNA synthetase, class Ia, anticodon-binding||Aminoacyl-tRNA synthetase, class Ia	ENSG00000011376
PIK3C2A	Phosphatidylinositol 3-kinase Ras-binding (PI3K RBD) domain||Phosphatidylinositol 3-/4-kinase, catalytic domain||Armadillo-type fold||Phosphatidylinositol 3/4-kinase, conserved site||PX domain superfamily||Phosphatidylinositol 3-kinase, C2 domain||Phosphatidylinositol kinase||Phox homologous domain||Ubiquitin-like domain superfamily||-||C2 domain superfamily||Protein kinase-like domain superfamil…	ENSG00000011405
ANLN	PH-like domain superfamily||Pleckstrin homology domain||Anillin, N-terminal domain||-||Anillin, PH domain||Anillin homology domain	ENSG00000011426
RABGAP1	Rab GTPase-activating protein 1||-||Kinesin-like||Rab-GTPase-TBC domain||Rab-GTPase-TBC domain superfamily||PH-like domain superfamily||PTB/PI domain||G protein-coupled receptor, rhodopsin-like||GPCR, rhodopsin-like, 7TM	ENSG00000011454
PPP5C	-||PPP domain||Serine/threonine protein phosphatase 5||Calcineurin-like phosphoesterase domain, ApaH type||Metallo-dependent phosphatase-like||Tetratricopeptide repeat-containing domain||Serine/threonine-specific protein phosphatase/bis(5-nucleosyl)-tetraphosphatase||Tetratricopeptide repeat||Tetratricopeptide repeat 1||Tetratricopeptide-like helical domain superfamily	ENSG00000011485
CEP68	A-kinase anchor protein 6/Centrosomal protein of 68kDa	ENSG00000011523
MAP4K3	Protein kinase-like domain superfamily||Protein kinase, ATP binding site||Mitogen-activated protein (MAP) kinase kinase kinase kinase||Protein kinase domain||Citron homology (CNH) domain||-	ENSG00000011566
BRCA1	Zinc finger, RING-type, conserved site||Breast cancer type 1 susceptibility protein (BRCA1)||BRCA1, serine-rich domain||BRCT domain superfamily||BRCA1-associated||RING-type zinc-finger, LisH dimerisation motif||Zinc finger, C3HC4 RING-type||Zinc finger, RING/FYVE/PHD-type||Zinc finger, RING-type||BRCT domain||-	ENSG00000012048
MBTPS2	Peptidase M50||PDZ superfamily||Membrane-bound transcription factor site-2 protease	ENSG00000012174
ELOVL5	-||ELO family||Elongation of very long chain fatty acids protein 5	ENSG00000012660
MAP4K5	Protein kinase-like domain superfamily||Protein kinase, ATP binding site||Protein kinase domain||Mitogen-activated protein (MAP) kinase kinase kinase kinase||Citron homology (CNH) domain||-	ENSG00000012983
CLK1	-||Serine/threonine-protein kinase, active site||Protein kinase-like domain superfamily||Protein kinase, ATP binding site||Protein kinase domain	ENSG00000013441
POLR3B	RNA polymerase Rpb2, OB-fold||RNA polymerase Rpb2, domain 2||RNA polymerase Rpb2, domain 4||DNA-directed RNA polymerase, subunit 2, hybrid-binding domain||DNA-directed RNA polymerase, subunit 2||RNA polymerase, beta subunit, conserved site||DNA-directed RNA polymerase, subunit 2, hybrid-binding domain superfamily||RNA polymerase Rpb2, domain 3||RNA polymerase Rpb2, domain 2 superfamily||RNA polym…	ENSG00000013503
RNF14	Zinc finger, RING-type, conserved site||IBR domain||Ubiquitin-conjugating enzyme/RWD-like||RWD domain||-||Zinc finger, RING-type||Zinc finger, RING/FYVE/PHD-type||E3 ubiquitin ligase RBR family	ENSG00000013561
POLA2	DNA polymerase alpha, subunit B N-terminal||-||DNA polymerase alpha, subunit B||DNA polymerase alpha/epsilon, subunit B	ENSG00000014138
CAPN1	Peptidase C2, calpain, catalytic domain||Peptidase C2, calpain family||EF-hand domain||Calpain subdomain III||Calpain-1||Cysteine peptidase, cysteine active site||EF-hand domain pair||Papain-like cysteine peptidase superfamily||Calpain large subunit, domain III superfamily||-||Peptidase C2, calpain, domain III||Peptidase C2, calpain, large subunit, domain III||EF-Hand 1, calcium-binding site	ENSG00000014216
SLC30A9	XPA domain superfamily||Putative DNA-binding domain superfamily||Cation efflux protein||Cation efflux transmembrane domain superfamily||-	ENSG00000014824
ZMYND11	Zinc finger, RING/FYVE/PHD-type||Zinc finger, PHD-finger||Zinc finger, PHD-type||-||Bromodomain-like superfamily||PWWP domain||Zinc finger, MYND-type||Zinc finger, FYVE/PHD-type||Zinc finger, PHD-type, conserved site||ZMYND8/11, PWWP domain||Bromodomain	ENSG00000015171
MATR3	Matrin-3, RNA recognition motif 1||RNA-binding domain superfamily||Nucleotide-binding alpha-beta plait domain superfamily||Matrin-3, RNA recognition motif 2||RNA recognition motif domain||Matrin/U1-C-like, C2H2-type zinc finger||Matrin/U1-C, C2H2-type zinc finger||-	ENSG00000015479
GLT8D1	Nucleotide-diphospho-sugar transferases||-||Glycosyl transferase, family 8	ENSG00000016864
ATP2C1	-||P-type ATPase, cytoplasmic domain N||P-type ATPase, A domain superfamily||P-type ATPase, phosphorylation site||HAD superfamily||Cation-transporting P-type ATPase, N-terminal||Cation-transporting P-type ATPase, C-terminal||Calcium-transporting ATPase type 2C member 1||P-type ATPase, transmembrane domain superfamily||P-type ATPase||HAD-like superfamily||P-type ATPase, subfamily IIA, PMR1-type	ENSG00000017260
RALBP1	-||Rho GTPase-activating protein domain||Rho GTPase activation protein	ENSG00000017797
CNTN1	Fibronectin type III superfamily||Immunoglobulin subtype||Immunoglobulin subtype 2||Fibronectin type III||-||Immunoglobulin-like fold||Immunoglobulin-like domain superfamily||Immunoglobulin I-set||Contactin-1||Immunoglobulin-like domain	ENSG00000018236
AGPS	Vanillyl-alcohol oxidase, C-terminal subdomain 2||FAD-linked oxidase-like, C-terminal||FAD-linked oxidase, C-terminal||FAD-binding, type 2-like superfamily||FAD linked oxidase, N-terminal||Alkyldihydroxyacetonephosphate synthase||FAD-binding, type 2||FAD-binding, type 2, subdomain 1	ENSG00000018510
TTC27	Tetratricopeptide-like helical domain superfamily||Tetratricopeptide repeat-containing domain||Tetratricopeptide repeat||Tetratricopeptide repeat 2||-	ENSG00000018699
CYP24A1	Cytochrome P450 superfamily||Cytochrome P450||Cytochrome P450, E-class, CYP24A, mitochondrial||Cytochrome P450, conserved site||Cytochrome P450, E-class, group I	ENSG00000019186
ZRANB1	Zinc finger, RanBP2-type superfamily||Zinc finger, RanBP2-type||OTU domain	ENSG00000019995
SERPINB1	Serpin, conserved site||Serpin superfamily||Leukocyte elastase inhibitor (serpin B1)||Serpin domain||Serpin family	ENSG00000021355
SPAST	Spastin||Vps4 oligomerisation, C-terminal||AAA+ ATPase domain||-||MIT||ATPase, AAA-type, conserved site||Spastin, chordate||ATPase, AAA-type, core||P-loop containing nucleoside triphosphate hydrolase	ENSG00000021574
AQR	CWF11 family||-||P-loop containing nucleoside triphosphate hydrolase||Intron-binding protein aquarius, N-terminal	ENSG00000021776
CPS1	Methylglyoxal synthase-like domain superfamily||Carbamoyl-phosphate synthase, small subunit||Carbamoyl-phosphate synthase small subunit, GATase1 domain||Carbamoyl-phosphate synthetase, large subunit oligomerisation domain superfamily||ATP-grasp fold||Glutamine amidotransferase||Pre-ATP-grasp domain superfamily||Carbamoyl-phosphate synthase, large subunit||Carbamoyl-phosphate synthase small subuni…	ENSG00000021826
ZDHHC6	Palmitoyltransferase, DHHC domain||SH3 domain	ENSG00000023041
NDUFS1	2Fe-2S ferredoxin-like superfamily||NADH-quinone oxidoreductase, chain G, C-terminal||NADH:ubiquinone oxidoreductase, 75kDa subunit, conserved site||Molybdopterin oxidoreductase||2Fe-2S ferredoxin-type iron-sulfur binding domain||NADH:ubiquinone oxidoreductase, subunit G||-||NADH:ubiquinone oxidoreductase, subunit G, iron-sulphur binding||Molybdopterin oxidoreductase, 4Fe-4S domain	ENSG00000023228
RB1CC1	Autophagy-related protein 11, C-terminal||-	ENSG00000023287
ALAS1	Aminotransferase, class I/classII||Pyridoxal phosphate-dependent transferase domain 1||Tetrapyrrole biosynthesis, 5-aminolevulinic acid synthase||5-aminolevulinate synthase presequence||Aminotransferase, class-II, pyridoxal-phosphate binding site||Pyridoxal phosphate-dependent transferase||Pyridoxal phosphate-dependent transferase, major domain	ENSG00000023330
AKAP11	SPHK1-interactor/A-kinase anchor 110kDa	ENSG00000023516
GLRX2	-||Glutaredoxin||Glutaredoxin, eukaryotic/virial||Thioredoxin-like superfamily||Glutaredoxin subgroup	ENSG00000023572
STRAP	-||Quinoprotein alcohol dehydrogenase-like superfamily||WD40 repeat, conserved site||G-protein beta WD-40 repeat||WD40/YVTN repeat-like-containing domain superfamily||WD40-repeat-containing domain||WD40-repeat-containing domain superfamily||WD40 repeat	ENSG00000023734
ABCC2	ABC transporter type 1, transmembrane domain||ABC transporter type 1, transmembrane domain superfamily||ABC transporter-like||P-loop containing nucleoside triphosphate hydrolase||ABC transporter, conserved site||Multi drug resistance-associated protein||AAA+ ATPase domain||-||Canalicular multispecific organic anion transporter 1	ENSG00000023839
GCLM	NADP-dependent oxidoreductase domain||Glutamate--cysteine ligase regulatory subunit||NADP-dependent oxidoreductase domain superfamily	ENSG00000023909
UBR2	Zinc finger, UBR-type||Adaptor protein ClpS, core||Winged helix DNA-binding domain superfamily||Ribosomal protein L7/L12, C-terminal/adaptor protein ClpS-like||E3 ubiquitin-protein ligase UBR1-like	ENSG00000024048
DEPDC1	Rho GTPase-activating protein domain||Rho GTPase activation protein||Winged helix DNA-binding domain superfamily||DEP domain||Winged helix-like DNA-binding domain superfamily||-	ENSG00000024526
HSF2	Heat shock factor (HSF)-type, DNA-binding||Winged helix DNA-binding domain superfamily||Heat shock factor protein 2||Winged helix-like DNA-binding domain superfamily||Vertebrate heat shock transcription factor, C-terminal domain||Heat shock transcription factor family	ENSG00000025156
PHF20	PHD finger protein 20||Zinc finger C2H2-type||Zinc finger, PHD-type||-||Zinc finger, RING/FYVE/PHD-type||Domain of unknown function DUF3776||Tudor domain||Zinc finger, PHD-type, conserved site||Zinc finger, FYVE/PHD-type	ENSG00000025293
SEC63	Sec63 domain||Immunoglobulin E-set||C2 domain superfamily||Translocation protein Sec63||-||Chaperone J-domain superfamily||DnaJ domain	ENSG00000025796
KPNA6	Importin-alpha, importin-beta-binding domain||Importin-alpha, importin-beta-binding domain superfamily||Armadillo-type fold||Importin subunit alpha||Armadillo-like helical||-||Armadillo||Atypical Arm repeat	ENSG00000025800
CD44	C-type lectin-like/link domain superfamily||-||Link domain||CD44 antigen||C-type lectin fold	ENSG00000026508
VEZT	Myosin-binding domain||-||Vezatin	ENSG00000028203
BRD9	Bromodomain-like superfamily||Bromodomain||Protein of unknown function DUF3512||-	ENSG00000028310
ARNTL2	Myc-type, basic helix-loop-helix (bHLH) domain||Nuclear translocator||PAS fold||Helix-loop-helix DNA-binding domain superfamily||PAS domain||PAS domain superfamily	ENSG00000029153
BCLAF1	THRAP3/BCLAF1 family||Bcl-2-associated transcription factor 1||Btz domain||-	ENSG00000029363
SLC39A9	Zinc/iron permease||-	ENSG00000029364
RABEP1	Rabaptin||Rabaptin-5||Rabaptin, GTPase-Rab5 binding domain||Rabaptin coiled-coil domain	ENSG00000029725
NUP160	Nucleoporin Nup120/160||-	ENSG00000030066
IKZF2	-||Zinc finger C2H2-type||Zinc finger C2H2 superfamily	ENSG00000030419
FAM13B	Protein FAM13||Rho GTPase activation protein||Rho GTPase-activating protein domain	ENSG00000031003
SARS	Serine-tRNA ligase, type1||Class I and II aminoacyl-tRNA synthetase, tRNA-binding arm||Aminoacyl-tRNA synthetase, class II||Aminoacyl-tRNA synthetase, class II (G/ P/ S/T)||Serine-tRNA ligase catalytic core domain||Serine-tRNA synthetase, type1, N-terminal	ENSG00000031698
ZCCHC8	PSP, proline-rich||Zinc finger, CCHC-type||-	ENSG00000033030
UBA6	Ubiquitin/SUMO-activating enzyme E1||Ubiquitin-activating enzyme E1, C-terminal domain superfamily||Ubiquitin activating enzyme, alpha domain superfamily||Ubiquitin-activating enzyme E1, C-terminal||-||THIF-type NAD/FAD binding fold||Ubiquitin-activating enzyme E1, FCCH domain||Ubiquitin-activating enzyme E1||Ubiquitin-activating enzyme, catalytic cysteine domain||Ubiquitin-activating enzyme E1, …	ENSG00000033178
SLC4A7	Phosphotransferase/anion transporter||Band 3 cytoplasmic domain||Bicarbonate transporter, eukaryotic||-||Bicarbonate transporter, C-terminal||Sodium bicarbonate cotransporter	ENSG00000033867
ASTE1	PIN-like domain superfamily||XPG N-terminal||-||Asteroid	ENSG00000034533
RNF19A	E3 ubiquitin ligase RBR family||-||Zinc finger, RING/FYVE/PHD-type||Zinc finger, RING-type||IBR domain	ENSG00000034677
PEX3	Peroxin-3	ENSG00000034693
FAM136A	-||Protein of unknown function DUF842, eukaryotic	ENSG00000035141
VCL	Vinculin/alpha-catenin||Alpha-catenin/vinculin-like superfamily||Vinculin, conserved site||Vinculin||-	ENSG00000035403
NSMAF	WD40-repeat-containing domain||WD40-repeat-containing domain superfamily||WD40 repeat||BEACH domain||BEACH domain superfamily||-||GRAM domain||PH-BEACH domain||WD40/YVTN repeat-like-containing domain superfamily	ENSG00000035681
[truncated: 4,209 more rows]
